# Supplementary material for: Genome-wide identification, phylogeny and expression analysis of AP2/ERF transcription factors family in sweet potato
Source: BMC Genomics. 2021 Oct 16;22:748. doi: 10.1186/s12864-021-08043-w (PMC8520649; doi:10.1186/s12864-021-08043-w)
Supplement: Supplementary file 1 — Additional file 1: Table S1. Complete list of IbAP2/ERF genes identified in the sweet potato genome. Table S2. One-to-one corresponding relationships of IbAP2/ERF genes between this study and previous report. Table S3. Analysis and distribution of conserved motifs in sweet potato IbAP2/ERF proteins. Table S4. One-to-one orthologous relationships between sweet potato and other species. Table S5. Expression profiles of IbAP2/ERF genes at different root developmental stages and under multiple types of abiotic stress. Table S6. Analysis and distribution of known motifs in sweet potato IbAP2ERF proteins. Table S7. Primer pairs used in this study. [file 12864_2021_8043_MOESM1_ESM.zip]

Archive with 7 entries (7 files):
- Additional file 1 Table S1. Complete list of IbAP2ERF genes identified in the sweet potato genome.xlsx
- Additional file 1 Table S2.  One-to-one corresponding relationships of IbAP2ERF genes between this study and previous report.xlsx
- Additional file 1 Table S3. Analysis and distribution of conserved motifs in sweet potato IbAP2ERF proteins.xlsx
- Additional file 1 Table S4.  One-to-one orthologous relationships between sweet potato and other species.xlsx
- Additional file 1 Table S5.  Expression profiles of IbAP2ERF genes at different root developmental stages and under multiple types of abiotic stress.xlsx
- Additional file 1 Table S6. Analysis and distribution of known motifs in sweet potato IbAP2ERF proteins.xlsx
- Additional file 1 Table S7.  Primer pairs used in this study.xlsx
