# Supplementary material for: Genome-wide identification, phylogeny and expression analysis of AP2/ERF transcription factors family in sweet potato
Source: BMC Genomics. 2021 Oct 16;22:748. doi: 10.1186/s12864-021-08043-w (PMC8520649; doi:10.1186/s12864-021-08043-w)
Supplement: Supplementary file 1 — Additional file 1: Table S1. Complete list of IbAP2/ERF genes identified in the sweet potato genome. Table S2. One-to-one corresponding relationships of IbAP2/ERF genes between this study and previous report. Table S3. Analysis and distribution of conserved motifs in sweet potato IbAP2/ERF proteins. Table S4. One-to-one orthologous relationships between sweet potato and other species. Table S5. Expression profiles of IbAP2/ERF genes at different root developmental stages and under multiple types of abiotic stress. Table S6. Analysis and distribution of known motifs in sweet potato IbAP2ERF proteins. Table S7. Primer pairs used in this study. [file 12864_2021_8043_MOESM1_ESM.zip › Additional file 1 Table S1. Complete list of IbAP2ERF genes identified in the sweet potato genome.xlsx]

## Sheet: Sheet1
Table S1. Complete list of IbAP2/ERF genes identified in the Ipomoea batatas genome.
Family	Subgroup	Gene ID	Genomic location			CDS length(bp)	Properties of AP2/ERF proteins			Subcellular locaion
			Chrom no	Start position (bp)	End position (bp)		Protein length(aa)	pI	MW(kDa)
AP2		g1018	LG1	5946926	5950822	1674	557	7.96	60.54	Nuclear
AP2		g10099	LG3	4618335	4622499	1383	460	9.4	51.04	Nuclear
AP2		g11481	LG3	15158585	15166319	1716	571	6.7	61.5	Nuclear
AP2		g14188	LG4	10160292	10164451	1308	435	10	46.91	Nuclear
AP2		g14686	LG4	14175169	14178913	1179	392	9.41	43.79	Nuclear
AP2		g15935	LG4	23902361	23906257	1638	545	9.02	59.12	Nuclear
AP2		g17166	LG5	3525629	3530948	1896	631	6.96	69.24	Nuclear
AP2		g17206	LG5	3815666	3819480	1278	425	5.38	46.65	Nuclear
AP2		g17802	LG5	8112165	8116369	1440	479	5.31	53.57	Mitochondrial
AP2		g24181	LG6	24664519	24668710	1230	409	4.61	45.06	Chloroplast
AP2		g28895	LG7	26537794	26540789	1524	507	6.24	55.67	Nuclear
AP2		g29817	LG7	33008817	33014043	1491	496	6.51	53.98	Nuclear
AP2		g30106	LG7	34826999	34829136	1293	430	6.94	48.43	Nuclear
AP2		g30588	LG8	1891004	1896584	1455	484	6.06	53.19	Nuclear
AP2		g31101	LG8	4644961	4648772	1383	460	6.77	51.01	Nuclear
AP2		g38779	LG10	4197461	4200982	1782	593	7.11	65.08	Nuclear
AP2		g41968	LG11	3727799	3731329	1887	628	7.83	69.12	Nuclear
AP2		g47144	LG12	1758805	1764949	1137	378	8.76	42.44	Chloroplast
AP2		g48094	LG12	9106586	9110401	1446	481	6.03	53.53	Nuclear
AP2		g51968	LG13	5937845	5943123	1008	335	6.09	37.77	Nuclear
AP2		g54878	LG13	26533219	26542235	4119	1372	7.54	152.02	Plasma
ERF	DREB_A1	g10456	LG3	7486576	7491031	639	212	6.29	22.89	Nuclear
ERF	DREB_A1	g15856	LG4	23247549	23250900	1053	350	9.68	39.09	Nuclear
ERF	DREB_A1	g25316	LG7	323145	324257	795	264	4.51	28.96	Nuclear
ERF	DREB_A1	g38193	LG10	249958	251987	969	322	5.04	35.46	Nuclear
ERF	DREB_A2	g1860	LG1	12097530	12102234	984	327	8.04	35.47	Nuclear
ERF	DREB_A2	g3893	LG1	28185290	28187881	876	291	4.93	31.97	Nuclear
ERF	DREB_A2	g13412	LG4	4250243	4251848	1221	406	6.89	43.94	Nuclear
ERF	DREB_A2	g20409	LG5	27868517	27871904	1101	366	9	40.57	Chloroplast
ERF	DREB_A2	g24518	LG6	26933365	26934984	1230	409	4.7	45.7	Nuclear
ERF	DREB_A2	g42128	LG11	4878283	4880379	1110	369	6	39.68	Nuclear
ERF	DREB_A2	g43542	LG11	14907358	14910225	963	320	6.63	36.07	Nuclear
ERF	DREB_A2	g43676	LG11	15884674	15886234	720	239	4.96	26.79	Chloroplast
ERF	DREB_A2	g50618	LG12	27754508	27757553	1116	371	10.1	41.7	Nuclear
ERF	DREB_A2	g54428	LG13	23832791	23835004	1101	366	6.36	40.96	Nuclear
ERF	DREB_A3	g20397	LG5	27789527	27790688	945	314	7.56	33.46	Peroxisoma
ERF	DREB_A4	g5770	LG2	10553106	10553710	495	164	4.77	18.5	Nuclear
ERF	DREB_A4	g9129	LG2	35813520	35814703	717	238	11.6	25.5	Nuclear
ERF	DREB_A4	g19784	LG5	23533085	23533994	768	255	4.69	27.1	Nuclear
ERF	DREB_A4	g21318	LG6	3402937	3403877	651	216	4.79	22.99	Nuclear
ERF	DREB_A4	g21343	LG6	3646639	3654313	4683	1560	9.07	177.45	Chloroplast
ERF	DREB_A4	g25145	LG6	30916462	30917712	621	206	7.19	22.04	Chloroplast
ERF	DREB_A4	g25314	LG7	318015	319338	681	226	6.07	24.06	Chloroplast
ERF	DREB_A4	g25967	LG7	4496059	4497252	897	298	10.38	33.04	Nuclear
ERF	DREB_A4	g30429	LG8	1018336	1021940	939	312	7.95	33.74	Nuclear
ERF	DREB_A4	g31385	LG8	6771855	6772523	582	193	4.78	21.48	Nuclear
ERF	DREB_A4	g38192	LG10	243778	244534	561	186	6.52	19.75	Chloroplast
ERF	DREB_A4	g38281	LG10	812068	812968	702	233	5.97	25.26	Nuclear
ERF	DREB_A4	g50556	LG12	27370575	27371192	534	177	5.3	18.93	Nuclear
ERF	DREB_A4	g55283	LG13	28993939	28994839	627	208	6.69	22.63	Nuclear
ERF	DREB_A4	g61046	LG15	7513966	7514919	738	245	4.76	25.88	Nuclear
ERF	DREB_A5	g1096	LG1	6495439	6496046	516	171	9.32	19.24	Nuclear
ERF	DREB_A5	g5772	LG2	10583894	10584600	540	179	5.7	19.34	Nuclear
ERF	DREB_A5	g11762	LG3	17394945	17395565	354	117	11.06	12.79	Chloroplast
ERF	DREB_A5	g28907	LG7	26619167	26620029	492	163	9.33	18.15	Nuclear
ERF	DREB_A5	g38698	LG10	3592031	3592883	456	151	10.34	16.59	Nuclear
ERF	DREB_A5	g38699	LG10	3596065	3596793	468	155	10.13	17.21	Cytoplasmic
ERF	DREB_A5	g39445	LG10	9354943	9355782	462	153	10.34	16.81	Cytoplasmic
ERF	DREB_A5	g39452	LG10	9393223	9393872	393	130	11.2	14.67	Nuclear
ERF	DREB_A5	g41901	LG11	3355214	3356068	462	153	10	19.98	Nuclear
ERF	DREB_A5	g44404	LG11	21898770	21899772	570	189	4.38	21.01	Cytoplasmic
ERF	DREB_A5	g55038	LG13	27530066	27530678	516	171	9.63	18.81	Cytoplasmic
ERF	DREB_A5	g55039	LG13	27531282	27532448	651	216	4.33	23.74	Cytoplasmic
ERF	DREB_A5	g60392	LG15	3250054	3250913	423	140	10.49	15.95	Nuclear
ERF	DREB_A5	g60882	LG15	6392072	6392982	690	229	4.52	24.89	Cytoplasmic
ERF	DREB_A6	g670	LG1	3913997	3915744	864	287	8.61	31.69	Nuclear
ERF	DREB_A6	g28855	LG7	26211842	26213554	948	315	5.68	34.59	Nuclear
ERF	DREB_A6	g60072	LG15	1221177	1226308	996	331	5.2	35.66	Nuclear
ERF	DREB_A6	g11675	LG3	16716603	16717755	744	247	7.4	27.63	Nuclear
ERF	DREB_A6	g11765	LG3	17410171	17410795	369	122	10.57	13.18	Cytoplasmic
ERF	DREB_A6	g16751	LG5	920812	922425	1095	364	4.74	40.64	Nuclear
ERF	DREB_A6	g19564	LG5	21733516	21734814	840	279	9.17	30.82	Chloroplast
ERF	DREB_A6	g30845	LG8	3226090	3227774	1203	400	5.7	44.75	Nuclear
ERF	DREB_A6	g35092	LG9	7338408	7339644	906	301	9.31	33.33	Nuclear
ERF	DREB_A6	g50554	LG12	27358305	27363540	1611	536	7.54	59.51	Cytoplasmic
ERF	DREB_A6	g60090	LG15	1352234	1360360	5064	1687	7.35	191.4	Nuclear
ERF	ERF_B1	g529	LG1	2973649	2974490	561	186	9.97	20.8	Nuclear
ERF	ERF_B1	g532	LG1	2994485	2995432	309	102	10.46	11.3	Chloroplast
ERF	ERF_B1	g706	LG1	4137047	4139036	804	267	9.64	28.52	Nuclear
ERF	ERF_B1	g5103	LG2	5988375	5989460	948	315	4.81	34.71	Nuclear
ERF	ERF_B1	g5338	LG2	7507662	7509501	1143	380	11.33	42.13	Plasma
ERF	ERF_B1	g8003	LG2	27907438	27913706	795	264	5.71	29.07	Nuclear
ERF	ERF_B1	g8322	LG2	30501376	30501963	435	144	6.55	16.1	Nuclear
ERF	ERF_B1	g8347	LG2	30672158	30672738	438	145	8.99	16.28	Nuclear
ERF	ERF_B1	g8386	LG2	30947385	30947957	435	144	6.55	16.08	Nuclear
ERF	ERF_B1	g9883	LG3	3065180	3066871	675	224	10.8	24.3	Nuclear
ERF	ERF_B1	g13671	LG4	6065845	6066932	855	284	8.94	31.3	Nuclear
ERF	ERF_B1	g14059	LG4	9180487	9181714	897	298	5.42	32.96	Nuclear
ERF	ERF_B1	g16798	LG5	1244531	1249194	1635	544	8.54	58.09	Mitochondrial
ERF	ERF_B1	g25021	LG6	30173013	30174156	828	275	8.2	30.78	Nuclear
ERF	ERF_B1	g29675	LG7	32000346	32001067	441	146	9.13	15.77	Chloroplast
ERF	ERF_B1	g29679	LG7	32042826	32043999	441	146	7.14	15.85	Nuclear
ERF	ERF_B1	g29680	LG7	32048396	32049289	438	145	7.92	15.94	Nuclear
ERF	ERF_B1	g29740	LG7	32481723	32482408	438	145	9.49	15.76	Chloroplast
ERF	ERF_B1	g30387	LG8	799178	800416	909	302	9.11	32.49	Peroxisoma
ERF	ERF_B1	g30808	LG8	3005462	3006512	615	204	10.5	21.67	Nuclear
ERF	ERF_B1	g30971	LG8	3948959	3949892	642	213	9.18	23.5	Nuclear
ERF	ERF_B1	g32382	LG8	14726001	14726857	417	138	9.68	14.89	Nuclear
ERF	ERF_B1	g34948	LG9	6195885	6200587	1194	397	6.95	44.15	Nuclear
ERF	ERF_B1	g40768	LG10	19095471	19096579	819	272	5.02	29.84	Nuclear
ERF	ERF_B1	g42171	LG11	5121272	5121959	462	153	6.51	17	Nuclear
ERF	ERF_B1	g44602	LG11	23202839	23207336	1467	488	7.41	52.85	Nuclear
ERF	ERF_B1	g45702	LG11	31531731	31532819	807	268	5.92	30.32	Nuclear
ERF	ERF_B1	g46272	LG11	36296574	36297539	744	247	10.08	26.1	Cytoplasmic
ERF	ERF_B1	g50460	LG12	26768572	26769936	1050	349	7.92	37.92	Nuclear
ERF	ERF_B1	g51568	LG13	2986917	2987985	645	214	10.4	23.84	Nuclear
ERF	ERF_B1	g54236	LG13	22636962	22637644	474	157	11.65	16.86	Nuclear
ERF	ERF_B1	g54463	LG13	24033887	24035154	699	232	10.18	25.01	Nuclear
ERF	ERF_B1	g55186	LG13	28468133	28471232	1302	433	8.03	47.72	Nuclear
ERF	ERF_B1	g56186	LG14	5593207	5598070	1215	404	4.78	44.56	Chloroplast
ERF	ERF_B1	g58346	LG14	21576538	21577658	816	271	7.7	30.41	Nuclear
ERF	ERF_B1	g59147	LG14	26946438	26947635	783	260	9.6	27.46	Cytoplasmic
ERF	ERF_B1	g59148	LG14	26957399	26958498	495	164	10.65	17.84	Nuclear
ERF	ERF_B1	g60806	LG15	5880493	5884612	1392	463	7.88	50.47	Nuclear
ERF	ERF_B2	g5177	LG2	6441959	6446054	732	243	10.28	27.93	Nuclear
ERF	ERF_B2	g5499	LG2	8587655	8588927	876	291	4.72	32.79	Nuclear
ERF	ERF_B2	g6122	LG2	13303763	13305580	804	267	7.58	28.82	Nuclear
ERF	ERF_B2	g9388	LG2	37412887	37414191	825	274	4.76	29.87	Nuclear
ERF	ERF_B2	g9465	LG3	228810	229913	828	275	9.49	30.32	Nuclear
ERF	ERF_B2	g12458	LG3	22543836	22546242	1116	371	4.33	40.95	Nuclear
ERF	ERF_B2	g12459	LG3	22555956	22557090	963	320	4.61	35.1	Nuclear
ERF	ERF_B2	g12462	LG3	22568046	22569451	975	324	4.66	35.54	Nuclear
ERF	ERF_B2	g12464	LG3	22581776	22582920	954	317	4.86	34.71	Nuclear
ERF	ERF_B2	g12465	LG3	22587556	22588921	924	307	4.6	33.5	Nuclear
ERF	ERF_B2	g12851	LG4	518772	521393	1173	390	4.22	43.18	Nuclear
ERF	ERF_B2	g19589	LG5	21934149	21945800	1026	341	4.38	37.56	Nuclear
ERF	ERF_B2	g31279	LG8	5963971	5965552	966	321	4.64	35.54	Nuclear
ERF	ERF_B2	g43231	LG11	12711249	12712263	714	237	5.35	26.54	Nuclear
ERF	ERF_B2	g43232	LG11	12714176	12715163	810	269	9.85	30.47	Nuclear
ERF	ERF_B2	g43233	LG11	12716934	12717953	699	232	8.32	26.04	Nuclear
ERF	ERF_B2	g43234	LG11	12720157	12721083	792	263	8.2	29.43	Nuclear
ERF	ERF_B2	g55154	LG13	28280243	28283205	1155	384	4.52	42.2	Nuclear
ERF	ERF_B2	g59682	LG14	29861650	29862687	726	241	6.4	26.69	Nuclear
ERF	ERF_B2	g60949	LG15	6831395	6833733	1182	393	5.59	43.02	Nuclear
ERF	ERF_B3	g196	LG1	1072010	1073608	675	224	8.6	24.61	Nuclear
ERF	ERF_B3	g528	LG1	2964145	2965275	606	201	8.73	21.84	Nuclear
ERF	ERF_B3	g2168	LG1	14762518	14763419	456	151	4.68	16.59	Cytoplasmic
ERF	ERF_B3	g5298	LG2	7266660	7270419	387	128	6.7	14.13	Nuclear
ERF	ERF_B3	g5299	LG2	7270707	7271189	384	127	5.34	13.81	Mitochondrial
ERF	ERF_B3	g5300	LG2	7271435	7275089	393	130	10.74	14.61	Nuclear
ERF	ERF_B3	g6437	LG2	15697606	15700398	1341	446	9.65	51.16	Nuclear
ERF	ERF_B3	g8319	LG2	30442967	30444119	669	222	4.65	24.86	Nuclear
ERF	ERF_B3	g8348	LG2	30686118	30687639	414	137	10.42	16.06	Cytoplasmic
ERF	ERF_B3	g8349	LG2	30720284	30721450	672	223	4.73	25	Nuclear
ERF	ERF_B3	g8385	LG2	30932372	30933233	414	137	8.88	15.16	Mitochondrial
ERF	ERF_B3	g9633	LG3	1488412	1489148	591	196	4.81	22	Nuclear
ERF	ERF_B3	g13132	LG4	2474885	2476112	639	212	4.88	23.46	Nuclear
ERF	ERF_B3	g13133	LG4	2487357	2488048	414	137	6.12	15.03	Nuclear
ERF	ERF_B3	g13134	LG4	2488381	2489472	417	138	6.8	14.97	Nuclear
ERF	ERF_B3	g13922	LG4	8095279	8096094	648	215	5.49	24.02	Nuclear
ERF	ERF_B3	g14886	LG4	15886106	15887314	936	311	7.91	34.9	Nuclear
ERF	ERF_B3	g20475	LG5	28236651	28237496	612	203	10.19	22.49	Nuclear
ERF	ERF_B3	g20476	LG5	28242401	28243313	666	221	6.55	24.94	Nuclear
ERF	ERF_B3	g25276	LG7	82526	86373	939	312	5.12	34.3	Nuclear
ERF	ERF_B3	g25396	LG7	775912	776946	780	259	5.25	29.04	Nuclear
ERF	ERF_B3	g25397	LG7	782692	783574	402	133	10.91	14.77	Nuclear
ERF	ERF_B3	g25723	LG7	2807852	2808808	684	227	5.03	24.56	Nuclear
ERF	ERF_B3	g29674	LG7	31988866	31989821	531	176	10.63	19.76	Nuclear
ERF	ERF_B3	g29676	LG7	32010406	32011106	534	177	6.53	19.26	Nuclear
ERF	ERF_B3	g29739	LG7	32470705	32471518	564	187	5.42	20.4	Nuclear
ERF	ERF_B3	g29741	LG7	32493280	32495598	519	172	10.47	19.31	Nuclear
ERF	ERF_B3	g30440	LG8	1074025	1075056	723	240	7.97	26.86	Nuclear
ERF	ERF_B3	g30442	LG8	1083285	1084338	708	235	10.29	25.44	Peroxisoma
ERF	ERF_B3	g34543	LG9	3325623	3326692	681	226	10.33	24.11	Nuclear
ERF	ERF_B3	g34572	LG9	3476588	3478057	810	269	6.3	30.52	Nuclear
ERF	ERF_B3	g38290	LG10	848412	849648	984	327	7.46	37.01	Nuclear
ERF	ERF_B3	g45154	LG11	27493485	27494142	384	127	5.62	13.83	Nuclear
ERF	ERF_B3	g46237	LG11	36103565	36104307	492	163	9.8	17.11	Nuclear
ERF	ERF_B3	g49525	LG12	19694228	19695471	594	197	6.68	21.34	Nuclear
ERF	ERF_B3	g52248	LG13	7956862	7958537	744	247	9.35	27.33	Chloroplast
ERF	ERF_B3	g54022	LG13	21121847	21122873	480	159	8.51	17	Nuclear
ERF	ERF_B3	g54026	LG13	21171990	21173363	513	170	8.51	18.21	Nuclear
ERF	ERF_B3	g59127	LG14	26780128	26781984	1245	414	9.72	47.03	Nuclear
ERF	ERF_B3	g61517	LG15	11129612	11136766	1281	426	4.79	48.21	Cytoplasmic
ERF	ERF_B4	g13657	LG4	5978987	5981987	642	213	5.26	22.96	Nuclear
ERF	ERF_B4	g28064	LG7	20715749	20717518	870	289	7.02	31.33	Nuclear
ERF	ERF_B4	g28078	LG7	20852805	20854189	882	293	7.38	31.82	Nuclear
ERF	ERF_B4	g35344	LG9	9130406	9132354	873	290	7.19	32.2	Nuclear
ERF	ERF_B4	g60059	LG15	1128517	1130595	1092	363	10.85	38.83	Nuclear
ERF	ERF_B5	g20630	LG5	29221538	29223456	975	324	4.17	36.13	Nuclear
ERF	ERF_B5	g26921	LG7	12321761	12323439	1107	368	4.43	41.25	Nuclear
ERF	ERF_B5	g35139	LG9	7625074	7626901	945	314	5.49	34.82	Nuclear
ERF	ERF_B5	g39330	LG10	8393143	8394605	954	317	6.53	35.45	Nuclear
ERF	ERF_B6	g19184	LG5	18638288	18639422	615	204	9.89	22.81	Nuclear
ERF	ERF_B6	g21673	LG6	6257478	6258928	675	224	8.74	24.6	Nuclear
ERF	ERF_B6	g30438	LG8	1066115	1067210	696	231	5.75	25.3	Nuclear
ERF	ERF_B6	g30439	LG8	1070655	1071493	561	186	9.37	20.47	Nuclear
ERF	ERF_B6	g35249	LG9	8463752	8468216	549	182	7.58	20.38	Chloroplast
ERF	ERF_B6	g38291	LG10	856043	856817	570	189	9.12	21	Nuclear
ERF	ERF_B6	g43908	LG11	17626940	17630557	546	181	7.6	19.83	Mitochondrial
ERF	ERF_B6	g51330	LG13	1275850	1279629	585	194	8.07	21.32	Nuclear
ERF	ERF_B6	g60791	LG15	5768047	5769040	687	228	6.05	24.63	Mitochondrial
ERF	ERF_B6	g61969	LG15	14828839	14830046	573	190	9.2	20.88	Nuclear
RAV		g7932	LG2	27406164	27414132	1023	340	6.68	37.96	Nuclear
RAV		g12377	LG3	21872060	21873352	1104	367	10.16	40.34	Chloroplast
RAV		g12832	LG4	402970	404648	1104	367	9.71	40.75	Nuclear
RAV		g36349	LG9	16839150	16842644	1014	337	10.11	37.74	Nuclear
RAV		g47478	LG12	4152143	4153384	840	279	9.97	30.96	Nuclear
