# Supplementary material for: Genome-wide identification, phylogeny and expression analysis of AP2/ERF transcription factors family in sweet potato
Source: BMC Genomics. 2021 Oct 16;22:748. doi: 10.1186/s12864-021-08043-w (PMC8520649; doi:10.1186/s12864-021-08043-w)
Supplement: Supplementary file 1 — Additional file 1: Table S1. Complete list of IbAP2/ERF genes identified in the sweet potato genome. Table S2. One-to-one corresponding relationships of IbAP2/ERF genes between this study and previous report. Table S3. Analysis and distribution of conserved motifs in sweet potato IbAP2/ERF proteins. Table S4. One-to-one orthologous relationships between sweet potato and other species. Table S5. Expression profiles of IbAP2/ERF genes at different root developmental stages and under multiple types of abiotic stress. Table S6. Analysis and distribution of known motifs in sweet potato IbAP2ERF proteins. Table S7. Primer pairs used in this study. [file 12864_2021_8043_MOESM1_ESM.zip › Additional file 1 Table S2. One-to-one corresponding relationships of IbAP2ERF genes between this study and previous report.xlsx]

## Sheet: Sheet1
Table S2 One-to-one corresponding relationships of IbAP2/ERF genes between this study and previous report.
This Study		Meng et al. (2020)
Gene ID	Classification	Gene ID	Classification
g35249	ERF	IbERF1	ERF
g31279	ERF	IbERF2	ERF
g60059	ERF	IbERF5	ERF
g28064	ERF	IbERF6	ERF
g55038	DREB	IbERF7	DREB
g54463	ERF	IbERF8	ERF
g5103	ERF	IbERF9	ERF
g38192	DREB	IbERF10	DREB
g6122	ERF	IbERF11	ERF
g59682	ERF	IbERF12	ERF
g60072	DREB	IbERF13	DREB
g52248	ERF	IbERF14	ERF
g28855	DREB	IbERF15	DREB
g3893	DREB	IbERF16	DREB
g13657	ERF	IbERF17	ERF
g5499	ERF	IbERF18	ERF
g55283	DREB	IbERF19	DREB
g59148	ERF	IbERF20	ERF
g528	ERF	IbERF21	ERF
g9465	ERF	IbERF22	ERF
g670	DREB	IbERF23	DREB
