# Supplementary material for: Genome-wide identification, phylogeny and expression analysis of AP2/ERF transcription factors family in sweet potato
Source: BMC Genomics. 2021 Oct 16;22:748. doi: 10.1186/s12864-021-08043-w (PMC8520649; doi:10.1186/s12864-021-08043-w)
Supplement: Supplementary file 1 — Additional file 1: Table S1. Complete list of IbAP2/ERF genes identified in the sweet potato genome. Table S2. One-to-one corresponding relationships of IbAP2/ERF genes between this study and previous report. Table S3. Analysis and distribution of conserved motifs in sweet potato IbAP2/ERF proteins. Table S4. One-to-one orthologous relationships between sweet potato and other species. Table S5. Expression profiles of IbAP2/ERF genes at different root developmental stages and under multiple types of abiotic stress. Table S6. Analysis and distribution of known motifs in sweet potato IbAP2ERF proteins. Table S7. Primer pairs used in this study. [file 12864_2021_8043_MOESM1_ESM.zip › Additional file 1 Table S4. One-to-one orthologous relationships between sweet potato and other species.xlsx]

## Sheet: Sweet potato-Arabidopsis
Table S4 One-to-one orthologous relationships between sweet potato and Arabidopsis thaliana.
IbAP2/ERF Gene ID	AtAP2/ERF Gene ID
g38193	AT1G63030
g38193	AT1G12610
g38192	AT1G12630
g46272	AT1G28360
g50556	AT1G33760
g55154	AT1G53910
g55154	AT1G72360
g55186	AT1G72570
g54463	AT1G03800
g54236	AT1G53170
g60949	AT1G53910
g60392	AT1G46768
g12851	AT1G68550
g12832	AT1G68840
g19564	AT1G64380
g25314	AT1G12630
g31279	AT1G53910
g31279	AT1G72360
g35092	AT1G64380
g34543	AT1G28360
g1096	AT2G23340
g670	AT2G22200
g3893	AT2G40340
g54428	AT2G20880
g60392	AT2G23340
g9129	AT2G44940
g5499	AT2G47520
g9388	AT2G46310
g9465	AT2G47520
g16751	AT2G22200
g20397	AT2G40220
g20409	AT2G40340
g24518	AT2G38340
g25145	AT2G36450
g30438	AT2G44840
g30429	AT2G44940
g30845	AT2G20880
g1096	AT3G50260
g196	AT3G20310
g55154	AT3G14230
g55283	AT3G16280
g54026	AT3G20310
g54236	AT3G15210
g60949	AT3G14230
g61046	AT3G16280
g60392	AT3G50260
g9129	AT3G60490
g12832	AT3G25730
g12851	AT3G25890
g13134	AT3G23230
g13132	AT3G23240
g13922	AT3G23240
g31385	AT3G16280
g30429	AT3G60490
g31279	AT3G14230
g1018	AT4G37750
g1096	AT4G36900
g670	AT4G39780
g38281	AT4G16750
g39330	AT4G23750
g38290	AT4G17490
g54428	AT4G28140
g17166	AT4G37750
g17206	AT4G36920
g19589	AT4G23750
g25316	AT4G25480
g30845	AT4G28140
g30438	AT4G17490
g35139	AT4G23750
g1096	AT5G67190
g38290	AT5G47220
g41901	AT5G67190
g60392	AT5G67190
g8348	AT5G43410
g8385	AT5G43410
g13134	AT5G43410
g20476	AT5G51190
g20630	AT5G53290
g20409	AT5G05410
g17206	AT5G67180
g25396	AT5G51190
g25316	AT5G51990

## Sheet: Sweet potato-Oryza sativa
Table S4 One-to-one orthologous relationships between sweet potato and Oryza sativa.
IbAP2/ERF Gene ID	OsAP2/ERF Gene ID
g30429	LOC_Os10g41130
g30438	LOC_Os10g41330
g38290	LOC_Os02g43820
g38281	LOC_Os02g43940
g50556	LOC_Os02g35240
g55154	LOC_Os02g54160
g16751	LOC_Os03g09170
g9129	LOC_Os04g46400
g13657	LOC_Os04g32620
g13671	LOC_Os04g32790
g30438	LOC_Os04g46220
g30429	LOC_Os04g46400
g9883	LOC_Os05g39590
g55039	LOC_Os06g09790
g55154	LOC_Os06g09390
g25967	LOC_Os06g36000
g31279	LOC_Os07g42510
g55039	LOC_Os08g35240
g31279	LOC_Os09g26420

## Sheet: Sweet potato-Menihot esculenta
Table S4 One-to-one orthologous relationships between sweet potato and Menihot esculenta.
IbAP2/ERF Gene ID	MeAP2/ERF Gene ID
g38192	Manes.01G067300
g38193	Manes.01G067400
g38281	Manes.01G083400
g38290	Manes.01G085200
g38291	Manes.01G085400
g5499	Manes.01G222600
g9129	Manes.01G271300
g9388	Manes.01G249600
g9465	Manes.01G222600
g30429	Manes.01G271300
g30387	Manes.01G262100
g706	Manes.02G182000
g38281	Manes.02G041500
g38290	Manes.02G042500
g39330	Manes.02G013200
g19564	Manes.02G010700
g19589	Manes.02G013200
g35092	Manes.02G010700
g35139	Manes.02G013200
g43908	Manes.03G011000
g54236	Manes.03G106300
g55039	Manes.03G044100
g55283	Manes.03G025200
g60882	Manes.03G044100
g8319	Manes.03G165100
g8349	Manes.03G165100
g8348	Manes.03G165200
g8385	Manes.03G165200
g8003	Manes.03G192400
g6122	Manes.03G199300
g13132	Manes.03G165100
g13922	Manes.03G165100
g19784	Manes.03G025200
g21673	Manes.03G015400
g25967	Manes.03G025200
g55283	Manes.04G131900
g55186	Manes.04G144500
g55154	Manes.04G150100
g61046	Manes.04G131900
g31385	Manes.04G131900
g35249	Manes.04G105000
g38779	Manes.05G184000
g41901	Manes.05G175800
g60392	Manes.05G175800
g9388	Manes.05G026200
g9129	Manes.05G052000
g30387	Manes.05G040000
g30429	Manes.05G052000
g30438	Manes.05G054400
g47144	Manes.06G032500
g12377	Manes.06G071700
g11481	Manes.06G167000
g12851	Manes.06G068900
g12832	Manes.06G071700
g20476	Manes.06G131300
g20630	Manes.06G156400
g25396	Manes.06G131300
g25316	Manes.06G143100
g25314	Manes.06G143200
g26921	Manes.06G156400
g35344	Manes.06G127000
g3893	Manes.07G135300
g60806	Manes.07G101700
g20397	Manes.07G131900
g20409	Manes.07G135300
g13132	Manes.08G137700
g13671	Manes.08G099800
g13657	Manes.08G101300
g25145	Manes.08G021600
g24518	Manes.08G096900
g13657	Manes.09G188100
g20397	Manes.10G010300
g55154	Manes.11G013700
g55186	Manes.11G020300
g51330	Manes.11G055000
g61046	Manes.11G035600
g10099	Manes.11G139300
g10456	Manes.11G158600
g31385	Manes.11G035600
g35249	Manes.11G064200
g670	Manes.12G136800
g706	Manes.12G146000
g1018	Manes.12G117800
g40768	Manes.12G022600
g50460	Manes.12G022600
g54878	Manes.12G002400
g5177	Manes.12G047500
g17206	Manes.12G106400
g17166	Manes.12G117800
g16751	Manes.12G136800
g29817	Manes.12G125500
g28895	Manes.12G106400
g1018	Manes.13G108800
g1096	Manes.13G120400
g40768	Manes.13G023700
g46272	Manes.13G143500
g49525	Manes.13G033000
g50460	Manes.13G023700
g54463	Manes.13G143500
g54428	Manes.13G148300
g54878	Manes.13G001800
g5298	Manes.13G033000
g5177	Manes.13G049600
g13922	Manes.13G033200
g17206	Manes.13G120700
g16751	Manes.13G093300
g17166	Manes.13G108800
g28907	Manes.13G120400
g28895	Manes.13G120700
g29817	Manes.13G100600
g30808	Manes.13G143500
g30845	Manes.13G148300
g12832	Manes.14G098000
g12851	Manes.14G101900
g14188	Manes.14G154900
g20476	Manes.14G038900
g25314	Manes.14G029500
g25316	Manes.14G029600
g25396	Manes.14G038900
g35344	Manes.14G044700
g196	Manes.15G066800
g50618	Manes.15G108400
g8348	Manes.15G039600
g8385	Manes.15G039600
g8319	Manes.15G039700
g8349	Manes.15G039700
g6122	Manes.15G009900
g8003	Manes.15G014600
g11675	Manes.15G108400
g14059	Manes.15G014600
g13134	Manes.15G039600
g13132	Manes.15G039700
g13922	Manes.15G039700
g46272	Manes.16G030400
g43908	Manes.16G126900
g55039	Manes.16G087300
g55039	Manes.16G090900
g54463	Manes.16G030400
g59147	Manes.16G030400
g59127	Manes.16G034200
g61969	Manes.16G126900
g60882	Manes.16G087300
g60882	Manes.16G090900
g19784	Manes.16G111000
g25967	Manes.16G111000
g34543	Manes.16G030400
g34572	Manes.16G034200
g46272	Manes.17G048400
g46237	Manes.17G051700
g59147	Manes.17G048400
g59127	Manes.17G051700
g34543	Manes.17G048400
g34572	Manes.17G051700
g38779	Manes.18G050000
g41901	Manes.18G040400
g50556	Manes.18G118900
g60392	Manes.18G040400
g28907	Manes.18G040400

## Sheet: Sweet potato-Glycine max
Table S4 One-to-one orthologous relationships between sweet potato and Glycine max.
IbAP2/ERF Gene ID	GmAP2/ERF Gene ID
g1096	Glyma.01G188600
g1018	Glyma.01G195900
g38291	Glyma.01G206600
g38290	Glyma.01G206700
g38193	Glyma.01G216000
g38192	Glyma.01G216200
g39330	Glyma.01G224100
g50460	Glyma.01G025400
g60392	Glyma.01G188600
g9129	Glyma.01G074200
g12458	Glyma.01G081100
g12851	Glyma.01G081100
g12832	Glyma.01G087500
g17206	Glyma.01G188400
g29817	Glyma.01G022500
g28895	Glyma.01G188400
g28907	Glyma.01G188600
g35139	Glyma.01G224100
g196	Glyma.02G294100
g3893	Glyma.02G261700
g43233	Glyma.02G132500
g47144	Glyma.02G207100
g50460	Glyma.02G039300
g59682	Glyma.02G132500
g5499	Glyma.02G016100
g5103	Glyma.02G236800
g9465	Glyma.02G016100
g20409	Glyma.02G261700
g20397	Glyma.02G264700
g49525	Glyma.03G162600
g5338	Glyma.03G159800
g9129	Glyma.03G116700
g9633	Glyma.03G162700
g25145	Glyma.03G191800
g30588	Glyma.03G177500
g706	Glyma.04G217400
g38779	Glyma.04G047900
g41901	Glyma.04G041200
g43908	Glyma.04G062900
g60392	Glyma.04G041200
g61969	Glyma.04G062900
g20630	Glyma.04G238700
g21318	Glyma.04G084000
g35344	Glyma.04G201900
g1096	Glyma.05G092800
g1018	Glyma.05G108600
g670	Glyma.05G179900
g706	Glyma.05G186700
g38281	Glyma.05G062100
g38290	Glyma.05G063600
g38291	Glyma.05G063600
g39330	Glyma.05G214400
g9388	Glyma.05G214400
g19589	Glyma.05G214400
g17206	Glyma.05G091200
g17166	Glyma.05G108600
g16751	Glyma.05G179900
g35139	Glyma.05G214400
g706	Glyma.06G148400
g38779	Glyma.06G049200
g41901	Glyma.06G042100
g43908	Glyma.06G064000
g54463	Glyma.06G290000
g54428	Glyma.06G295300
g54236	Glyma.06G236400
g60392	Glyma.06G042100
g20630	Glyma.06G125100
g21318	Glyma.06G085700
g26921	Glyma.06G125100
g30808	Glyma.06G290000
g30845	Glyma.06G295300
g35344	Glyma.06G163700
g43233	Glyma.07G212400
g51330	Glyma.07G031200
g55186	Glyma.07G038200
g59682	Glyma.07G212400
g61046	Glyma.07G017300
g14059	Glyma.07G250100
g24518	Glyma.07G156200
g31385	Glyma.07G017300
g35249	Glyma.07G025800
g706	Glyma.08G145300
g196	Glyma.08G320700
g39330	Glyma.08G020900
g50460	Glyma.08G281900
g55283	Glyma.08G035000
g61046	Glyma.08G202300
g5177	Glyma.08G348300
g19589	Glyma.08G020900
g19784	Glyma.08G035000
g25967	Glyma.08G035000
g25967	Glyma.08G202300
g29817	Glyma.08G279000
g31385	Glyma.08G202300
g55039	Glyma.09G072000
g54878	Glyma.09G248200
g19784	Glyma.09G194800
g25316	Glyma.09G147200
g25967	Glyma.09G194800
g8322	Glyma.20G203500
g8347	Glyma.20G203500
g8348	Glyma.20G203500
g8385	Glyma.20G203500
g8386	Glyma.20G203500
g8319	Glyma.20G203700
g8349	Glyma.20G203700
g12458	Glyma.20G115300
g25316	Glyma.20G155100
g25314	Glyma.20G155200

## Sheet: Sweet potato-Vitis vinifera
Table S4 One-to-one orthologous relationships between sweet potato and Vitis vinifera.
IbAP2/ERF Gene ID	VvAP2/ERF Gene ID
g12458	VIT_201s0011g03470
g13657	VIT_201s0150g00120
g12832	VIT_201s0011g03070
g12851	VIT_201s0011g03470
g46272	VIT_210s0003g00140
g46237	VIT_210s0003g00590
g59147	VIT_210s0003g00130
g59147	VIT_210s0003g00140
g59127	VIT_210s0003g00590
g34543	VIT_210s0003g00140
g34572	VIT_210s0003g00590
g55039	VIT_211s0016g00660
g60882	VIT_211s0016g00660
g14188	VIT_211s0052g00840
g19784	VIT_211s0016g03350
g25967	VIT_211s0016g03350
g54463	VIT_212s0028g03270
g30971	VIT_212s0059g01460
g30808	VIT_212s0028g03270
g34543	VIT_212s0028g03270
g3893	VIT_213s0067g01960
g20397	VIT_213s0067g01400
g20409	VIT_213s0067g01960
g13671	VIT_214s0068g00860
g13657	VIT_214s0068g01040
g9129	VIT_215s0021g02110
g19589	VIT_215s0046g01390
g30438	VIT_215s0021g01630
g30429	VIT_215s0021g02110
g26921	VIT_216s0050g02400
g38779	VIT_218s0001g08610
g41901	VIT_218s0001g10150
g60392	VIT_218s0001g10150
g196	VIT_219s0090g01080
g43676	VIT_219s0014g03180
g54236	VIT_219s0014g02240
g38192	VIT_202s0025g04440
g38193	VIT_202s0025g04460
g39330	VIT_202s0025g01055
g19589	VIT_202s0025g01055
g19564	VIT_202s0025g01360
g35139	VIT_202s0025g01055
g35092	VIT_202s0025g01360
g43233	VIT_203s0063g00460
g59682	VIT_203s0063g00460
g43908	VIT_204s0008g06000
g21318	VIT_204s0008g03400
g6122	VIT_205s0077g01860
g8322	VIT_205s0049g00500
g8348	VIT_205s0049g00500
g8319	VIT_205s0049g00510
g8349	VIT_205s0049g00510
g13922	VIT_205s0049g00510
g5103	VIT_206s0004g08190
g10456	VIT_206s0061g01390
g11675	VIT_206s0004g00490
g9883	VIT_206s0004g08190
g11481	VIT_206s0004g01800
g1096	VIT_207s0031g00190
g49525	VIT_207s0005g03190
g5499	VIT_207s0005g00820
g5298	VIT_207s0005g03190
g9465	VIT_207s0005g00820
g17206	VIT_207s0031g00220
g28907	VIT_207s0031g00190
g28895	VIT_207s0031g00220
g58346	VIT_208s0007g07250
g10456	VIT_208s0007g03790
g25145	VIT_208s0007g03810
g25021	VIT_208s0007g07250
g55283	VIT_209s0002g03940
g51330	VIT_209s0002g06750
g55154	VIT_209s0002g00470
g55186	VIT_209s0002g01370
g61046	VIT_209s0002g03940
g31385	VIT_209s0002g03940
g31279	VIT_209s0002g00470

## Sheet: Sweet potato-Zea mays
Table S4 One-to-one orthologous relationships between sweet potato and Zea mays.
IbAP2/ERF Gene ID	ZmAP2/ERF Gene ID
g60072	GRMZM2G061487
g60090	GRMZM2G061487
g25314	GRMZM2G477287
g60059	GRMZM2G544539
g13671	GRMZM2G023708
g38193	GRMZM2G042756
g38193	GRMZM2G368838
g41901	GRMZM2G174917
g9129	GRMZM2G028969
g13671	GRMZM2G079825
g13657	GRMZM2G087059
g25316	GRMZM2G042756
g25314	GRMZM2G368838
g31279	GRMZM2G148333
g30429	GRMZM2G028969
g30438	GRMZM2G055180
g46237	GRMZM2G474326
g706	GRMZM2G076896
g38281	GRMZM2G048621
g60059	GRMZM2G076896
g9129	GRMZM2G048621
g35249	GRMZM2G111415
g38290	GRMZM2G466044
g38281	GRMZM2G041839
g55154	GRMZM2G110333
g54428	GRMZM2G139765
g59682	GRMZM2G103085
g9129	GRMZM2G041839
g25396	GRMZM2G466044
g30438	GRMZM2G466044
g30429	GRMZM2G041839
g59127	GRMZM2G317596
g20397	GRMZM2G093595
g47144	GRMZM2G141219
g60072	GRMZM2G141679
g60090	GRMZM2G141679
g31279	GRMZM2G052667
g59127	GRMZM2G021790
g19589	GRMZM2G044077
g35139	GRMZM2G044077
g55154	GRMZM2G171179
