# Supplementary material for: Genome-wide identification, phylogeny and expression analysis of AP2/ERF transcription factors family in sweet potato
Source: BMC Genomics. 2021 Oct 16;22:748. doi: 10.1186/s12864-021-08043-w (PMC8520649; doi:10.1186/s12864-021-08043-w)
Supplement: Supplementary file 1 — Additional file 1: Table S1. Complete list of IbAP2/ERF genes identified in the sweet potato genome. Table S2. One-to-one corresponding relationships of IbAP2/ERF genes between this study and previous report. Table S3. Analysis and distribution of conserved motifs in sweet potato IbAP2/ERF proteins. Table S4. One-to-one orthologous relationships between sweet potato and other species. Table S5. Expression profiles of IbAP2/ERF genes at different root developmental stages and under multiple types of abiotic stress. Table S6. Analysis and distribution of known motifs in sweet potato IbAP2ERF proteins. Table S7. Primer pairs used in this study. [file 12864_2021_8043_MOESM1_ESM.zip › Additional file 1 Table S5. Expression profiles of IbAP2ERF genes at different root developmental stages and under multiple types of abiotic stress.xlsx]

## Sheet: Sheet1
Table S5. Expression profiles of IbAP2/ERF genes at different root developmental stages and under multiple types of abiotic stress.
Gene ID	Root development								Cold stress				Drought stress						Salt stress
	Log2FoldChange (D1 vs F)	FDR (D1 vs F)	Log2FoldChange (D3 vs D1)	FDR (D3 vs D1)	Log2FoldChange (D5 vs D3)	FDR (D5 vs D3)	Log2FoldChange (D10 vs D5)	FDR (D10 vs D5)	Log2FoldChange (2w vs 0w)	FDR (2w vs 0w)	Log2FoldChange (6w vs 2w)	FDR (6w vs 2w)	Log2FoldChange (6h vs 0h)	FDR (6h vs 0h)	Log2FoldChange (12h vs 6h)	FDR (12h vs 6h)	Log2FoldChange (24h vs 12h)	FDR (24h vs 12h)	Log2FoldChange (24h vs 0h)	FDR (24h vs 0h)
g196	-0.183584	0.295597	-0.137187	0.58024	-0.442291	0.30481	-0.146231	0.538975	Nd	Nd	Nd	Nd	-0.903702	0.0340849	0.238995	0.0934639	0.205799	0.100867	-0.137783	0.0986611
g528	-2.85307	0.0058317	-1.99863	0.209846	-1.29035	0.544298	-0.105595	0.936565	Nd	Nd	Nd	Nd	Nd	Nd	Nd	Nd	Nd	Nd	-1.05648	0.00358033
g529	0.378077	0.673782	-0.550016	0.418332	-2.7079	0.486214	0.958287	0.422703	Nd	Nd	Nd	Nd	Nd	Nd	Nd	Nd	Nd	Nd	0.144555	0.947028
g532	Inf	Inf	Inf	Inf	Inf	Inf	Inf	Inf	Nd	Nd	Nd	Nd	Nd	Nd	Nd	Nd	Nd	Nd	Nd	Nd
g670	-0.221704	0.013811	0.177243	0.0567716	0.120648	0.837882	0.996943	0.16071	1.30095	0.00315965	-2.32957	0.000659492	-1.05042	0.0291826	-0.0810719	0.589876	-0.696259	0.132841	-0.581539	0.000792207
g706	-0.554537	0.66659	-0.679269	0.772646	1.85174	0.183789	-0.217602	0.810982	Nd	Nd	Nd	Nd	7.02915	0.0214273	-0.823515	0.120694	-1.78398	0.0579347	-2.00047	0.0393021
g1096	0.522124	0.629326	-0.63225	0.667843	-0.970993	0.00640126	-0.535946	0.152179	1.45292	0.0483926	-0.188367	0.768523	Nd	Nd	Nd	Nd	Nd	Nd	0.281058	0.151986
g1860	Nd	Nd	Nd	Nd	Nd	Nd	Nd	Nd	Nd	Nd	Nd	Nd	Nd	Nd	Nd	Nd	Nd	Nd	Nd	Nd
g2168	0.966664	0.308518	0.960789	0.280988	0.411651	0.773937	-0.74288	0.649799	Nd	Nd	Nd	Nd	Nd	Nd	Nd	Nd	Nd	Nd	2.16865	0.0355873
g3893	-2.94593	0.0402071	0.523263	0.811252	-1.47236	0.608482	-2.00257	0.423552	Nd	Nd	Nd	Nd	7.12525	0.00959166	0.969192	0.0696544	-1.39184	0.0410483	-0.500065	0.465944
g5103	0.439356	0.21918	0.406959	0.248961	0.243811	0.666879	0.0805208	0.9387	-4.8492	0.00227015	1.01262	0.260894	Nd	Nd	Nd	Nd	Nd	Nd	1.39571	0.00192167
g5177	-0.231117	0.635593	-0.427675	0.594606	-0.424871	0.00311206	-0.448898	0.115564	Nd	Nd	Nd	Nd	0.879271	0.00523398	0.194397	0.439111	-1.29152	0.0446972	-0.164045	0.490273
g5298	2.92033	0.24715	-0.517959	0.758104	Inf	Inf	Inf	Inf	Nd	Nd	Nd	Nd	Nd	Nd	Nd	Nd	Nd	Nd	Nd	0.0359995
g5299	Inf	Inf	Inf	Inf	Inf	Inf	Inf	Inf	Nd	Nd	Nd	Nd	Nd	Nd	Nd	Nd	Nd	Nd	Nd	Nd
g5300	Inf	Inf	Inf	Inf	Inf	Inf	Inf	Inf	Nd	Nd	Nd	Nd	Nd	Nd	Nd	Nd	Nd	Nd	Nd	Nd
g5338	-0.579186	0.0354917	-0.00520239	0.990184	1.64059	0.162483	0.130175	0.81829	Nd	Nd	Nd	Nd	Nd	Nd	Nd	Nd	Nd	Nd	2.22606	0.0592343
g5499	0.360336	0.798287	0.403458	0.819727	-0.86835	0.558669	1.65463	0.32343	5.77325	0.000309986	-1.31468	0.00226167	2.56938	0.00277304	0.545142	0.0179938	-1.47172	0.00186176	1.09815	0.0696039
g5770	0.462893	0.297621	0.893602	0.152214	-2.00792	0.344214	-1.17727	0.352864	Nd	Nd	Nd	Nd	Nd	Nd	Nd	Nd	Nd	Nd	0.516109	0.249199
g5772	-2.89015	0.167053	2.7813	0.0298149	-0.223392	0.899905	-1.2839	0.565266	Nd	Nd	Nd	Nd	Nd	Nd	Nd	Nd	Nd	Nd	Nd	0.172582
g6122	0.677921	0.254322	-0.103301	0.884649	1.93695	0.178195	1.66328	0.000909513	Nd	Nd	Nd	Nd	Nd	Nd	Nd	Nd	Nd	Nd	1.40171	0.00162545
g6437	Inf	Inf	Inf	Inf	Inf	Inf	Inf	Inf	Nd	Nd	Nd	Nd	Nd	Nd	Nd	Nd	Nd	Nd	0.178113	0.835467
g8003	-3.30281	0.00872139	Inf	Inf	Inf	Inf	1.40863	0.203751	Nd	Nd	Nd	Nd	Nd	Nd	Nd	Nd	Nd	Nd	-0.274165	0.648983
g8319	3.92624	0.0186847	0.410108	0.784722	-1.42304	0.598853	-1.87778	0.424487	4.21096	0.093962	-1.02857	0.0832505	7.08206	0.00969313	-1.96422	0.0204245	-0.323915	0.478606	1.65242	0.00587134
g8322	Inf	Inf	Inf	Inf	Inf	Inf	Inf	Inf	Nd	Nd	Nd	Nd	Nd	Nd	Nd	Nd	Nd	Nd	Nd	0.373901
g8347	Inf	Inf	Inf	Inf	Inf	Inf	Inf	Inf	Nd	Nd	Nd	Nd	Nd	Nd	Nd	Nd	Nd	Nd	Nd	0.373901
g8348	Inf	Inf	Inf	Inf	Inf	Inf	Inf	Inf	Nd	Nd	Nd	Nd	Nd	Nd	Nd	Nd	Nd	Nd	-2.67811	0.182798
g8349	-6.70643	0.0105265	2.60347	0.360005	-1.17945	0.660231	-1.03739	0.583672	7.31751	0.0325948	-1.94961	0.0799467	7.01426	0.0167331	-2.76974	0.0191274	0.804739	0.0892673	1.67173	0.0138072
g8385	Inf	Inf	Inf	Inf	Inf	Inf	-2.20945	0.39735	Nd	Nd	Nd	Nd	Nd	Nd	Nd	Nd	Nd	Nd	0.405416	0.821498
g8386	Inf	Inf	Inf	Inf	Inf	Inf	Inf	Inf	Nd	Nd	Nd	Nd	Nd	Nd	Nd	Nd	Nd	Nd	Nd	0.197904
g9129	-0.408004	0.554202	-0.613609	0.632494	-0.479724	0.707265	-0.881784	0.433341	-1.58143	0.0121477	Inf	Inf	Nd	Nd	Nd	Nd	Nd	Nd	-1.13762	0.00117252
g9388	-3.91514	0.0084243	-1.07301	0.591403	Inf	Inf	Inf	Inf	Inf	Inf	-1.68573	0.0787034	Nd	Nd	Nd	Nd	Nd	Nd	7.16807	0.0650445
g9465	2.6291	0.415799	-0.406843	0.85478	1.51556	0.362615	2.68475	0.0675033	4.49026	0.00720632	-1.42953	0.0601059	2.36298	0.00294234	-0.202335	0.200432	0.270079	0.125669	0.546579	0.254155
g9633	-4.14376	0.00604412	-2.0996	0.136072	-2.6648	0.492919	-0.891643	0.619659	Inf	Inf	-3.04622	0.0200523	Nd	Nd	Nd	Nd	Nd	Nd	5.56997	0.120532
g9883	-0.843474	0.31329	-0.224158	0.881609	-0.245518	0.612321	0.355586	0.760072	Nd	Nd	Nd	Nd	Nd	Nd	Nd	Nd	Nd	Nd	0.0192745	0.878782
g10456	-1.78158	0.140447	-0.89954	0.736169	-1.65484	0.522256	-2.56833	0.30519	Nd	Nd	Nd	Nd	Nd	Nd	Nd	Nd	Nd	Nd	4.74124	0.00946264
g11675	Inf	Inf	Inf	Inf	Inf	Inf	Inf	Inf	Nd	Nd	Nd	Nd	Nd	Nd	Nd	Nd	Nd	Nd	-0.827894	0.0505565
g11762	Inf	Inf	Inf	Inf	Inf	Inf	-0.967024	0.598783	Nd	Nd	Nd	Nd	Nd	Nd	Nd	Nd	Nd	Nd	Nd	Nd
g11765	-3.32595	0.0292455	Inf	Inf	Inf	Inf	-1.83697	0.448636	Nd	Nd	Nd	Nd	Nd	Nd	Nd	Nd	Nd	Nd	Nd	0.0602437
g12458	-0.331745	0.377792	0.119459	0.793871	0.0849578	0.775323	0.0838896	0.740359	-2.3093	0.00395531	1.50439	0.0479197	Nd	Nd	Nd	Nd	Nd	Nd	0.475661	0.00156157
g12459	0.692558	0.239938	0.79668	0.486341	1.7872	0.404708	1.28802	0.136982	Nd	Nd	Nd	Nd	Nd	Nd	Nd	Nd	Nd	Nd	-0.946295	0.403975
g12462	0.604705	0.613085	-1.28479	0.409098	-1.23691	0.507575	0.521042	0.501608	Nd	Nd	Nd	Nd	Nd	Nd	Nd	Nd	Nd	Nd	-0.899042	0.462879
g12464	2.15316	0.0473849	-0.525624	0.481785	-0.745707	0.446399	-1.55706	0.0986954	Nd	Nd	Nd	Nd	Nd	Nd	Nd	Nd	Nd	Nd	1.11781	0.649976
g12465	-0.0653948	0.884049	-0.302146	0.486756	-0.878518	0.438499	-0.113336	0.852098	Nd	Nd	Nd	Nd	Nd	Nd	Nd	Nd	Nd	Nd	-2.08367	0.0103558
g12851	0.469449	0.597508	0.268101	0.779281	0.104804	0.827915	-0.129405	0.627215	-5.71006	0.0222278	2.55091	0.018227	-1.30271	0.00218819	0.0870853	0.375894	-0.210533	0.118972	0.395158	0.0493631
g13132	-1.53384	0.232799	0.67685	0.721854	0.896263	0.667517	0.00720255	0.996216	Nd	Nd	Nd	Nd	Nd	Nd	Nd	Nd	Nd	Nd	3.47493	0.00111144
g13133	Inf	Inf	Inf	Inf	Inf	Inf	Inf	Inf	Nd	Nd	Nd	Nd	Nd	Nd	Nd	Nd	Nd	Nd	Nd	Nd
g13134	-6.77962	0.119126	Inf	Inf	Inf	Inf	-1.36319	0.239947	Inf	Inf	-1.72045	0.116485	Nd	Nd	Nd	Nd	Nd	Nd	Nd	0.188615
g13412	-4.79866	0.0232247	0.569623	0.794349	0.000997571	0.999654	Inf	Inf	Nd	Nd	Nd	Nd	Nd	Nd	Nd	Nd	Nd	Nd	-1.28885	0.0104596
g13657	-2.57102	0.01082	0.0905181	0.939627	-0.209987	0.771219	0.478109	0.356813	3.66999	0.00107032	-0.647758	0.206966	1.31559	0.0849766	0.526416	0.161247	-0.270458	0.104191	1.58625	0.00106927
g13671	Inf	Inf	Inf	Inf	1.17416	0.338304	1.98506	0.520349	Nd	Nd	Nd	Nd	Nd	Nd	Nd	Nd	Nd	Nd	0.752881	0.562299
g13922	-0.67802	0.546399	-0.681649	0.763283	-0.530587	0.772694	-0.896721	0.589718	6.892	0.000657149	-1.84939	0.00237468	Nd	Nd	Nd	Nd	Nd	Nd	3.47488	0.00422454
g14059	2.97821	0.332544	Inf	Inf	Inf	Inf	0.557876	0.768049	Nd	Nd	Nd	Nd	Nd	Nd	Nd	Nd	Nd	Nd	-0.290474	0.76763
g14886	0.82823	0.405546	-0.245163	0.803212	-1.04162	0.0916995	-0.864026	0.19607	Nd	Nd	Nd	Nd	Nd	Nd	Nd	Nd	Nd	Nd	-0.0143275	0.947304
g15856	2.96235	0.429879	-2.6835	0.55735	-1.10285	0.0592448	-0.276473	0.748191	Nd	Nd	Nd	Nd	Inf	Inf	1.42048	0.15214	-4.3934	0.0745447	-0.342712	0.737889
g16751	-4.65521	0.00659652	1.37019	0.152288	0.111723	0.905329	-0.20432	0.785204	Nd	Nd	Nd	Nd	Nd	Nd	Nd	Nd	Nd	Nd	-0.32115	0.208463
g16798	-3.95011	0.00100591	0.392364	0.558169	0.931474	0.219757	0.122248	0.695783	Nd	Nd	Nd	Nd	Nd	Nd	Nd	Nd	Nd	Nd	0.211289	0.474188
g19184	Inf	Inf	Inf	Inf	Inf	Inf	Inf	Inf	Nd	Nd	Nd	Nd	Nd	Nd	Nd	Nd	Nd	Nd	Nd	Nd
g19564	1.19607	0.220541	-0.622507	0.569804	0.620271	0.546404	0.475803	0.156569	Nd	Nd	Nd	Nd	4.31071	0.043006	1.40646	0.134269	-0.657036	0.27203	2.93944	0.000759757
g19589	-2.39027	0.0062855	0.154321	0.800509	0.0203233	0.934333	0.306962	0.690089	Nd	Nd	Nd	Nd	Nd	Nd	Nd	Nd	Nd	Nd	-1.5224	0.0102426
g19784	0.0698714	0.844348	0.0114995	0.972523	-2.39001	0.0771191	-2.54563	0.0213174	-4.04555	0.000539335	-3.64308	0.00427459	Nd	Nd	Nd	Nd	Nd	Nd	-0.922325	0.0403366
g20397	Inf	Inf	Inf	Inf	Inf	Inf	Inf	Inf	Nd	Nd	Nd	Nd	Nd	Nd	Nd	Nd	Nd	Nd	Nd	Nd
g20409	-0.761429	0.449902	-0.263555	0.86639	-1.18934	0.546804	-0.308295	0.841726	2.73249	0.0240716	-0.700514	0.226098	2.073	0.0089308	0.445047	0.0891717	-0.983468	0.0143138	0.120164	0.705765
g20475	0.353798	0.751425	0.144032	0.904947	-0.655364	0.0326249	0.0854066	0.864586	Nd	Nd	Nd	Nd	Nd	Nd	Nd	Nd	Nd	Nd	0.155705	0.388823
g20476	0.884211	0.645139	-1.18741	0.670856	-1.56417	0.541184	1.42624	0.105672	Nd	Nd	Nd	Nd	Nd	Nd	Nd	Nd	Nd	Nd	-1.73987	0.00288618
g20630	1.52244	0.5062	1.43496	0.622501	0.0783398	0.785996	0.0101765	0.985279	3.13454	9.1039e-05	-1.1026	0.00362663	2.68343	0.00730139	-0.305051	0.468571	-0.381067	0.477049	-0.804542	0.116098
g21318	Nd	Nd	Nd	Nd	Nd	Nd	Nd	Nd	Nd	Nd	Nd	Nd	Nd	Nd	Nd	Nd	Nd	Nd	-0.644655	0.0090629
g21343	Nd	Nd	Nd	Nd	Nd	Nd	Nd	Nd	Nd	Nd	Nd	Nd	Nd	Nd	Nd	Nd	Nd	Nd	-0.608128	0.0294727
g21673	-0.837243	0.589027	Inf	Inf	Inf	Inf	-1.78065	0.161434	Nd	Nd	Nd	Nd	Nd	Nd	Nd	Nd	Nd	Nd	2.53874	0.0479478
g24518	-2.05826	0.232907	-0.912891	0.108839	-0.0795276	0.884123	-1.16415	0.166197	Nd	Nd	Nd	Nd	Nd	Nd	Nd	Nd	Nd	Nd	3.09119	0.0775296
g25021	-5.68968	0.00111825	-0.467595	0.803511	0.208625	0.928195	-0.31802	0.841608	Nd	Nd	Nd	Nd	Nd	Nd	Nd	Nd	Nd	Nd	-0.811706	0.0324469
g25145	-4.76735	0.0107609	Inf	Inf	Inf	Inf	-1.20565	0.425109	Nd	Nd	Nd	Nd	Nd	Nd	Nd	Nd	Nd	Nd	-0.68614	0.675662
g25276	0.179794	0.881968	0.870744	0.44521	-1.23503	0.603557	-1.0498	0.584844	4.77924	0.00776862	-3.1704	0.00966115	Nd	Nd	Nd	Nd	Nd	Nd	3.06307	0.0367986
g25314	3.99571	0.397637	-1.84129	0.612718	-0.512337	0.592961	-0.688138	0.504322	-1.11272	0.00167651	-0.951805	0.204458	9.26667	0.0293919	1.39352	0.147851	-5.21153	0.064815	2.63227	0.0819761
g25316	2.08571	0.461301	-1.03151	0.704653	-2.6416	0.43283	-1.4343	0.454146	-4.35819	0.0186454	-1.16226	0.544144	9.88329	0.00261052	1.61898	0.168664	-4.31547	0.0963988	1.91241	0.0228741
g25396	-0.45094	0.498701	0.291052	0.750092	-0.458507	0.573332	-0.454657	0.643975	Nd	Nd	Nd	Nd	2.17386	0.0296842	-0.90537	0.062135	0.165915	0.277679	0.535257	0.0171236
g25397	-5.77259	0.0117499	-0.221085	0.92766	-1.97834	0.544654	-1.54011	0.504427	Nd	Nd	Nd	Nd	Nd	Nd	Nd	Nd	Nd	Nd	-0.467603	0.833498
g25723	0.744153	0.691117	1.54891	0.450033	-0.076944	0.971497	-1.44201	0.503906	Nd	Nd	Nd	Nd	Nd	Nd	Nd	Nd	Nd	Nd	2.69203	0.0522109
g25967	2.19817	0.475906	-2.37811	0.573579	1.02312	0.505731	0.279575	0.703022	Nd	Nd	Nd	Nd	7.41249	0.00446027	0.423189	0.0363204	-4.99542	2.94593e-05	1.58215	0.063576
g26921	2.71684	0.339072	0.105781	0.946908	0.229627	0.837686	0.0114294	0.993626	-1.07514	0.0106676	0.69385	0.395102	Nd	Nd	Nd	Nd	Nd	Nd	1.75381	0.0243689
g28064	0.0348151	0.981785	-1.38737	0.65708	2.27705	0.337374	-0.87177	0.579187	9.76651	0.00198907	-1.28575	0.0100825	5.9497	0.00284388	-0.118121	0.61696	-1.59451	0.0543106	3.91663	0.224271
g28078	0.40822	0.811441	-1.3636	0.658689	1.72664	0.389608	-1.61241	0.418515	10.0089	0.00225664	-0.506649	0.120635	8.17826	0.0104696	-0.464813	0.183348	-1.19697	0.0518857	3.55022	0.212187
g28855	-1.38803	0.0146786	-1.53273	0.118039	-1.15528	0.290488	-0.763786	0.285358	-1.02055	0.0828416	-1.31812	0.332252	1.03144	0.0640478	-0.961668	0.324063	-0.650708	0.170641	-1.16487	0.000425643
g28907	-0.472751	0.168702	-0.0618367	0.915617	0.374279	0.646678	-0.0418267	0.897514	Nd	Nd	Nd	Nd	-1.73089	0.0474593	-0.324262	0.59868	0.272555	0.5477	-0.975276	0.0166924
g29674	-1.29688	0.0205303	1.91352	0.00848978	-0.636939	0.298224	-0.375277	0.437435	-5.88631	0.0461469	-1.55785	0.500665	1.1213	0.0713226	-0.364999	0.23106	-0.190408	0.390777	2.74236	0.325381
g29675	-2.05758	0.0377645	-2.93165	0.460137	Inf	Inf	Inf	Inf	Nd	Nd	Nd	Nd	Nd	Nd	Nd	Nd	Nd	Nd	Nd	0.373901
g29676	-0.978012	0.213298	-0.271519	0.84261	-0.43035	0.606148	0.0925472	0.892588	Nd	Nd	Nd	Nd	Nd	Nd	Nd	Nd	Nd	Nd	Nd	Nd
g29679	Inf	Inf	Inf	Inf	Inf	Inf	Inf	Inf	Nd	Nd	Nd	Nd	Nd	Nd	Nd	Nd	Nd	Nd	Nd	Nd
g29680	Inf	Inf	Inf	Inf	Inf	Inf	Inf	Inf	Nd	Nd	Nd	Nd	Nd	Nd	Nd	Nd	Nd	Nd	Nd	Nd
g29739	-1.78467	0.0332557	-1.35597	0.5598	-1.60506	0.0757906	-0.588851	0.175224	Nd	Nd	Nd	Nd	Nd	Nd	Nd	Nd	Nd	Nd	-0.0342391	0.95061
g29740	Inf	Inf	Inf	Inf	Inf	Inf	Inf	Inf	Nd	Nd	Nd	Nd	Nd	Nd	Nd	Nd	Nd	Nd	Nd	0.0855293
g29741	-0.750335	0.410131	-1.33494	0.394613	-1.79735	0.361955	-0.416104	0.575568	Nd	Nd	Nd	Nd	Nd	Nd	Nd	Nd	Nd	Nd	2.4921	0.000875223
g30387	-3.4592	0.00155723	-0.107756	0.913593	-2.34968	0.109513	-1.577	0.0644628	Nd	Nd	Nd	Nd	Nd	Nd	Nd	Nd	Nd	Nd	-1.16393	0.0307309
g30429	Inf	Inf	Inf	Inf	Inf	Inf	Inf	Inf	Nd	Nd	Nd	Nd	Nd	Nd	Nd	Nd	Nd	Nd	Nd	Nd
g30438	-2.87863	0.099096	1.59603	0.294599	-2.14824	0.523467	-1.43165	0.48741	Nd	Nd	Nd	Nd	Nd	Nd	Nd	Nd	Nd	Nd	2.78923	0.107911
g30439	-3.28356	0.041712	2.57156	0.014115	-0.110602	0.948349	-0.348396	0.841683	Nd	Nd	Nd	Nd	Nd	Nd	Nd	Nd	Nd	Nd	Nd	0.117206
g30440	Inf	Inf	Inf	Inf	1.0176	0.694502	1.25408	0.691518	Nd	Nd	Nd	Nd	Nd	Nd	Nd	Nd	Nd	Nd	-1.66416	0.349666
g30442	0.497137	0.4666	-0.509679	0.5587	-1.05059	0.595532	-0.658211	0.61154	Nd	Nd	Nd	Nd	-1.45828	0.0116059	-1.54377	0.220667	4.46531	0.00348272	-1.59497	0.0268705
g30808	0.343394	0.444702	-0.370963	0.533543	-0.396618	0.589155	0.317259	0.81101	Nd	Nd	Nd	Nd	3.04062	0.00745468	0.367127	0.13263	0.833898	0.021801	0.888264	0.00754563
g30845	-1.20638	0.281681	0.274464	0.818819	1.91115	0.308352	-0.855418	0.693937	Nd	Nd	Nd	Nd	Nd	Nd	Nd	Nd	Nd	Nd	-0.849571	0.0906837
g30971	-0.237709	0.596318	0.126728	0.830446	-0.278218	0.285705	-0.24998	0.510386	1.88554	0.0245022	-2.66234	0.020416	2.77819	0.0086117	0.789779	0.0120333	-0.837293	0.0082146	-0.0396883	0.617702
g31279	0.629111	0.671415	-0.979499	0.655628	-0.468749	0.537417	0.110462	0.797133	1.62921	0.0157781	-1.82597	0.0121106	0.107522	0.0192114	-0.0191256	0.921419	-0.649163	0.0677419	-0.703841	0.00457472
g31385	-1.87791	0.155664	-1.72257	0.235835	Inf	Inf	Inf	Inf	8.86013	0.0304288	-1.77168	0.0828847	Nd	Nd	Nd	Nd	Nd	Nd	0.497533	0.502245
g32382	Inf	Inf	Inf	Inf	-0.109854	0.962001	0.736364	0.669499	Nd	Nd	Nd	Nd	Nd	Nd	Nd	Nd	Nd	Nd	Nd	Nd
g34543	1.25844	0.32564	-0.0472885	0.964708	-0.0943649	0.721114	0.407581	0.737221	3.3153	9.02377e-05	-2.27439	0.000117651	Nd	Nd	Nd	Nd	Nd	Nd	1.21477	0.00416898
g34572	Inf	Inf	Inf	Inf	Inf	Inf	Inf	Inf	Nd	Nd	Nd	Nd	Nd	Nd	Nd	Nd	Nd	Nd	Nd	0.373901
g34948	0.283405	0.576873	-0.190257	0.775564	-0.100095	0.739777	0.0861518	0.214232	Nd	Nd	Nd	Nd	Nd	Nd	Nd	Nd	Nd	Nd	0.285346	0.133951
g35092	-0.843759	0.243533	-0.152502	0.872481	-1.26959	0.409055	-1.23743	0.265387	Nd	Nd	Nd	Nd	Nd	Nd	Nd	Nd	Nd	Nd	1.2108	0.0122312
g35139	2.46706	0.332164	-0.669949	0.728048	1.41471	0.241114	-0.104975	0.88853	Nd	Nd	Nd	Nd	Nd	Nd	Nd	Nd	Nd	Nd	0.56421	0.2189
g35249	0.0291315	0.972616	-0.836648	0.578572	-0.505168	0.300648	0.553133	0.0894905	Nd	Nd	Nd	Nd	Nd	Nd	Nd	Nd	Nd	Nd	1.07932	0.00165398
g35344	Inf	Inf	Inf	Inf	Inf	Inf	Inf	Inf	Nd	Nd	Nd	Nd	Nd	Nd	Nd	Nd	Nd	Nd	6.13714	0.00622233
g38192	-2.77789	0.146848	-1.00269	0.723953	Inf	Inf	Inf	Inf	Nd	Nd	Nd	Nd	Inf	Inf	-0.0811126	0.511913	-3.5956	0.000311696	1.01602	0.10536
g38193	1.59017	0.515868	-1.81985	0.59538	0.0296809	0.933765	-0.13778	0.863815	-3.92879	0.0126455	Inf	Inf	Nd	Nd	Nd	Nd	Nd	Nd	2.35442	0.0203081
g38281	1.1283	0.204599	0.418796	0.564893	-0.88095	0.360807	-1.55447	0.0958576	Nd	Nd	Nd	Nd	Nd	Nd	Nd	Nd	Nd	Nd	-0.00233729	0.993797
g38290	-1.28796	0.165678	-0.0465203	0.968743	0.800311	0.53612	Inf	Inf	Nd	Nd	Nd	Nd	Nd	Nd	Nd	Nd	Nd	Nd	0.582304	0.660137
g38291	Inf	Inf	Inf	Inf	Inf	Inf	Inf	Inf	Nd	Nd	Nd	Nd	Nd	Nd	Nd	Nd	Nd	Nd	Nd	0.373901
g38698	Inf	Inf	Inf	Inf	Inf	Inf	Inf	Inf	Nd	Nd	Nd	Nd	Nd	Nd	Nd	Nd	Nd	Nd	Nd	Nd
g38699	Inf	Inf	Inf	Inf	Inf	Inf	Inf	Inf	Inf	Inf	Inf	Inf	Nd	Nd	Nd	Nd	Nd	Nd	Nd	Nd
g39330	1.8178	0.400914	-0.936182	0.660498	-2.59016	0.265931	-1.74022	0.242378	Nd	Nd	Nd	Nd	Nd	Nd	Nd	Nd	Nd	Nd	-1.80391	0.00356954
g39445	Inf	Inf	Inf	Inf	Inf	Inf	Inf	Inf	Nd	Nd	Nd	Nd	Nd	Nd	Nd	Nd	Nd	Nd	Nd	Nd
g39452	Inf	Inf	Inf	Inf	Inf	Inf	Inf	Inf	Nd	Nd	Nd	Nd	Nd	Nd	Nd	Nd	Nd	Nd	Nd	Nd
g40768	1.91891	0.51629	Inf	0.495025	Inf	Inf	Inf	Inf	Nd	Nd	Nd	Nd	Nd	Nd	Nd	Nd	Nd	Nd	Nd	Nd
g41901	1.42058	0.0311393	0.875	0.525748	-0.815397	0.503653	-0.466897	0.54431	3.52493	0.00874813	-1.75655	0.0196153	1.52192	0.0828805	-1.72698	0.0926032	-0.521836	0.358057	2.40066	0.000338122
g42128	1.10577	0.422097	0.0372451	0.97517	-0.610449	0.590774	0.554585	0.690425	Nd	Nd	Nd	Nd	Nd	Nd	Nd	Nd	Nd	Nd	Nd	Nd
g42171	Inf	Inf	Inf	Inf	Inf	Inf	Inf	Inf	Nd	Nd	Nd	Nd	Nd	Nd	Nd	Nd	Nd	Nd	-2.13367	0.107449
g43231	Nd	Nd	Nd	Nd	Nd	Nd	Nd	Nd	Nd	Nd	Nd	Nd	Nd	Nd	Nd	Nd	Nd	Nd	Nd	Nd
g43232	Nd	Nd	Nd	Nd	Nd	Nd	Nd	Nd	Nd	Nd	Nd	Nd	Nd	Nd	Nd	Nd	Nd	Nd	0.811241	0.235578
g43233	Nd	Nd	Nd	Nd	Nd	Nd	Nd	Nd	Nd	Nd	Nd	Nd	Nd	Nd	Nd	Nd	Nd	Nd	Nd	Nd
g43234	-0.714079	0.556863	-2.0572	0.580799	-2.1123	0.267316	-0.125674	0.91972	Nd	Nd	Nd	Nd	Nd	Nd	Nd	Nd	Nd	Nd	0.644603	0.399625
g43542	Inf	Inf	Inf	Inf	Inf	Inf	Inf	Inf	Nd	Nd	Nd	Nd	Nd	Nd	Nd	Nd	Nd	Nd	-6.64538	0.00582701
g43676	-4.56107	0.0381161	Inf	Inf	Inf	Inf	Inf	Inf	Nd	Nd	Nd	Nd	Nd	Nd	Nd	Nd	Nd	Nd	-5.96053	0.0118935
g43908	-1.21131	0.039909	-2.02564	0.15499	-0.611363	0.649948	0.28813	0.746876	0.237307	0.734311	0.81035	0.235049	2.39503	0.0231431	-0.0520472	0.973511	-0.995853	0.590865	-0.686978	0.229347
g44404	1.55608	0.528329	-2.00405	0.587335	-1.2578	0.307633	-0.00280976	0.997197	Nd	Nd	Nd	Nd	7.04127	0.0302356	1.08835	0.363877	-4.68703	0.164594	0.798901	0.452156
g44602	-3.1063	0.0644477	0.860407	0.610793	Inf	Inf	Inf	Inf	Nd	Nd	Nd	Nd	Nd	Nd	Nd	Nd	Nd	Nd	-1.05916	0.0844173
g45154	Inf	Inf	Inf	Inf	Inf	Inf	Inf	Inf	Nd	Nd	Nd	Nd	Nd	Nd	Nd	Nd	Nd	Nd	Nd	Nd
g45702	-1.18986	0.204814	Inf	Inf	Inf	1.14923e-06	-0.663055	0.681998	Nd	Nd	Nd	Nd	Nd	Nd	Nd	Nd	Nd	Nd	1.087	0.234944
g46237	1.64648	0.375279	0.0548602	0.967901	0.485613	0.487489	-0.496487	0.500832	7.7366	0.0157699	0.0875046	0.85821	2.28073	0.0014347	-0.301033	0.092736	-0.722046	0.0303868	0.208827	0.613357
g46272	3.06099	0.304592	-0.0967411	0.950808	0.317616	0.20861	0.503917	0.592434	2.18349	0.0453944	-2.1461	0.0463772	2.76996	0.00178171	0.466511	0.120174	-2.95181	0.0133783	0.469564	0.106713
g49525	-2.50678	0.183878	-0.264201	0.869677	-5.24718	0.43296	-2.01216	0.409316	11.8779	0.0253623	-2.11011	0.055859	Nd	Nd	Nd	Nd	Nd	Nd	5.42847	0.103918
g50460	1.28303	0.614806	Inf	Inf	Inf	Inf	-0.733109	0.735896	Nd	Nd	Nd	Nd	Nd	Nd	Nd	Nd	Nd	Nd	0.445431	0.840937
g50554	0.434035	0.297711	0.411699	0.329248	0.470162	0.0735307	-0.014019	0.865473	Nd	Nd	Nd	Nd	Nd	Nd	Nd	Nd	Nd	Nd	0.31158	0.0844074
g50556	2.97931	0.417119	-0.614775	0.799854	-0.368239	0.722552	-0.334827	0.717438	Nd	Nd	Nd	Nd	Nd	Nd	Nd	Nd	Nd	Nd	-0.840612	0.593476
g50618	Inf	Inf	Inf	Inf	Inf	Inf	Inf	Inf	Nd	Nd	Nd	Nd	Nd	Nd	Nd	Nd	Nd	Nd	0.722403	0.753148
g51330	Inf	Inf	Inf	Inf	Inf	Inf	Inf	Inf	Nd	Nd	Nd	Nd	Nd	Nd	Nd	Nd	Nd	Nd	Nd	Nd
g51568	Inf	Inf	Inf	Inf	Inf	Inf	Inf	Inf	Inf	Inf	-0.392835	0.806362	Nd	Nd	Nd	Nd	Nd	Nd	Nd	0.373901
g52248	-3.75218	0.0745978	0.452721	0.837122	-0.833382	0.738819	Inf	Inf	Nd	Nd	Nd	Nd	Nd	Nd	Nd	Nd	Nd	Nd	3.43904	0.00188755
g54022	1.20456	0.404813	-0.132377	0.917674	-0.968652	0.467753	-0.255768	0.843179	Nd	Nd	Nd	Nd	Nd	Nd	Nd	Nd	Nd	Nd	Nd	Nd
g54026	1.47703	0.290958	0.205469	0.83592	-0.841662	0.50814	-0.119709	0.924931	-2.45042	0.0420843	-0.844789	0.128449	Nd	Nd	Nd	Nd	Nd	Nd	Nd	Nd
g54236	Nd	Nd	Nd	Nd	Nd	Nd	Nd	Nd	Nd	Nd	Nd	Nd	Nd	Nd	Nd	Nd	Nd	Nd	Nd	Nd
g54428	-3.91785	0.00807684	0.487414	0.624186	1.11315	0.214012	0.962841	0.320648	2.65777	4.27267e-05	-0.350701	0.000291579	3.74285	0.00133355	-1.44735	0.00303524	-1.28123	0.0044337	-0.0167635	0.967711
g54463	0.36627	0.685715	-0.434878	0.71991	-0.624541	0.450388	0.45446	0.724838	Nd	Nd	Nd	Nd	3.1345	3.0391e-06	0.573659	0.00525237	-1.07285	0.0022185	1.17172	0.00261499
g55038	3.41832	0.364172	-1.32458	0.638404	0.229231	0.804251	1.65968	0.558769	-4.48429	0.0334929	Inf	Inf	Nd	Nd	Nd	Nd	Nd	Nd	4.5961	0.00877555
g55039	2.37143	0.216121	-0.294469	0.811822	0.642254	0.267707	0.457165	0.685743	Nd	Nd	Nd	Nd	Nd	Nd	Nd	Nd	Nd	Nd	0.251241	0.38146
g55154	1.29654	0.369352	-0.915424	0.578969	0.132421	0.771514	0.105792	0.775066	Nd	Nd	Nd	Nd	Nd	Nd	Nd	Nd	Nd	Nd	-0.426953	0.00268221
g55186	0.0801469	0.886397	-0.813941	0.388851	-1.64045	0.176206	-1.88963	0.0598457	Nd	Nd	Nd	Nd	Nd	Nd	Nd	Nd	Nd	Nd	-0.720409	0.102814
g55283	0.311424	0.679819	-0.927887	0.49205	-2.11116	0.204363	-0.297223	0.643768	-2.5937	0.0203194	-1.36891	0.249359	Nd	Nd	Nd	Nd	Nd	Nd	0.16578	0.649919
g56186	0.130746	0.74903	-3.3408	0.0493591	-1.00007	0.349859	-0.955075	0.323979	Nd	Nd	Nd	Nd	Nd	Nd	Nd	Nd	Nd	Nd	-1.47658	0.152829
g58346	Inf	Inf	Inf	Inf	Inf	Inf	Inf	Inf	Nd	Nd	Nd	Nd	Nd	Nd	Nd	Nd	Nd	Nd	-0.0894794	0.930156
g59127	3.73852	0.025385	-0.0202039	0.978332	-2.28673	0.49255	-0.472427	0.769187	2.13925	0.0538928	1.37178	0.0186543	4.3304	0.0862552	-3.21009	0.101032	-0.581116	0.26347	3.02784	0.00191918
g59147	1.05887	0.533363	-0.406455	0.819842	0.20996	0.550523	0.438539	0.625752	2.89474	0.00670169	-1.31829	0.0213425	5.55336	0.0107902	0.0403297	0.835787	-0.732575	0.032087	Nd	Nd
g59148	1.11516	0.242646	0.2577	0.736547	1.29944	0.0973252	1.75883	0.344798	1.74441	0.0249242	-0.790703	0.199006	Nd	Nd	Nd	Nd	Nd	Nd	0.0148718	0.955582
g59682	2.86863	0.389283	-0.690625	0.764693	-0.909662	0.425248	-1.16189	0.33139	-3.07975	0.021119	1.2946	0.370982	8.76929	0.0450721	0.79308	0.360596	-3.54676	0.112977	-0.759136	0.123082
g60059	0.365211	0.832623	-2.21409	0.578051	2.78499	0.267436	-0.849785	0.525436	3.89318	0.000308565	0.0183909	0.964592	Nd	Nd	Nd	Nd	Nd	Nd	3.58683	0.000391509
g60072	0.0409471	0.956744	-0.0189297	0.985393	0.827614	0.267334	-0.129588	0.861893	Nd	Nd	Nd	Nd	Nd	Nd	Nd	Nd	Nd	Nd	0.507743	0.00123224
g60090	-0.081405	0.894683	-0.1554	0.861343	0.639649	0.222115	-0.0633147	0.929682	Nd	Nd	Nd	Nd	5.10105	2.32592e-05	0.699106	9.39422e-05	-0.710342	0.00978317	0.353911	0.0143947
g60392	-1.07513	0.0976994	-0.54788	0.667645	-0.316051	0.839794	0.0381547	0.968857	3.64231	0.0219754	-1.01488	0.117686	1.74149	0.0304357	-0.483286	0.361146	0.500851	0.2914	0.609108	0.00318912
g60791	Inf	Inf	Inf	Inf	Inf	Inf	Inf	Inf	Nd	Nd	Nd	Nd	Nd	Nd	Nd	Nd	Nd	Nd	4.33935	0.000787025
g60806	0.444064	0.258549	-0.631661	0.276732	-0.769515	0.216813	-0.266136	0.415182	Nd	Nd	Nd	Nd	Nd	Nd	Nd	Nd	Nd	Nd	-0.155535	0.291863
g60882	2.39654	0.278307	-0.0301651	0.981991	0.372167	0.479582	-0.120139	0.905526	-9.01924	0.0145021	1.17484	0.533434	Nd	Nd	Nd	Nd	Nd	Nd	0.874139	0.0724705
g60949	-0.637906	0.175264	-0.893551	0.346931	-0.234338	0.502816	0.165511	0.382034	Nd	Nd	Nd	Nd	0.263748	0.0134119	0.283535	0.0426999	0.992031	0.00128896	0.98353	0.00579231
g61046	0.64498	0.30666	-0.98934	0.329078	0.204459	0.878343	0.964859	0.249907	5.83284	0.0100733	-1.03715	0.0809599	Nd	Nd	Nd	Nd	Nd	Nd	0.422244	0.0792509
g61517	Inf	Inf	1.74883	0.188298	0.359748	0.832825	0.277839	0.887345	Nd	Nd	Nd	Nd	Nd	Nd	Nd	Nd	Nd	Nd	-0.081105	0.354923
g61969	0.991558	0.44116	0.894982	0.368296	-2.48777	0.420061	-0.48132	0.716871	Nd	Nd	Nd	Nd	0.0402866	0.00649979	-0.688507	0.58738	-0.772965	0.692584	0.0305738	0.975165
g1018	1.96898	3.80334e-05	0.196549	0.50872	0.765072	0.345734	0.423966	0.427384	-3.12096	0.0937791	1.33	0.520193	-1.01598	0.0270624	-0.802763	0.475673	-0.471164	0.512545	0.626341	0.0155021
g10099	-0.77617	0.456934	-1.26474	0.639041	1.719	0.224332	-0.0573446	0.950739	Nd	Nd	Nd	Nd	0.975484	0.0361496	-0.451551	0.279808	1.02638	0.0350381	1.17803	3.72369e-05
g11481	-5.01983	0.000732601	Inf	Inf	Inf	Inf	-0.435984	0.843276	Nd	Nd	Nd	Nd	Nd	Nd	Nd	Nd	Nd	Nd	-1.43763	0.0493175
g14188	-0.671292	0.173489	-0.181482	0.794878	0.0609419	0.864146	0.556275	0.0433917	Nd	Nd	Nd	Nd	1.94687	0.00614804	-0.280997	0.168164	-0.171763	0.441448	-0.593586	0.0193984
g14686	-1.63141	0.145281	Inf	Inf	Inf	Inf	Inf	Inf	Nd	Nd	Nd	Nd	Nd	Nd	Nd	Nd	Nd	Nd	0.252153	0.908182
g15935	0.506029	0.359095	0.718019	0.305874	0.777281	0.447045	0.0724725	0.918083	Nd	Nd	Nd	Nd	-1.08152	0.0112992	-1.31351	0.203447	0.25897	0.392039	1.16996	0.045014
g17166	3.01332	0.10466	-0.20416	0.822969	0.777448	0.0348933	0.223646	0.635915	Nd	Nd	Nd	Nd	Nd	Nd	Nd	Nd	Nd	Nd	-1.31967	0.000270678
g17206	-1.35001	0.00111774	-1.10417	0.110309	-0.386678	0.0801011	-0.250203	0.255646	0.122832	0.537779	-1.21451	0.729208	0.81179	0.0507785	-1.02017	0.370414	-0.126099	0.323879	-0.313851	0.0502345
g17802	-3.01068	0.00848406	-1.48288	0.374671	2.38388	0.319138	2.11798	0.190257	Nd	Nd	Nd	Nd	Nd	Nd	Nd	Nd	Nd	Nd	-0.285287	0.296054
g24181	-2.27473	0.0774337	-0.634591	0.388343	1.10339	0.388792	0.420998	0.707871	Nd	Nd	Nd	Nd	Nd	Nd	Nd	Nd	Nd	Nd	-1.49585	0.0244772
g28895	-1.31932	0.00326373	0.428674	0.467868	0.00249514	0.996663	0.35093	0.380018	-1.2549	0.0728625	1.03	0.0634278	1.69145	0.0849141	-1.05017	0.102606	-0.103145	0.582528	-0.015429	0.848728
g29817	-1.08106	0.0359552	-0.72401	0.37425	-0.608003	0.351146	0.227669	0.706061	Nd	Nd	Nd	Nd	Nd	Nd	Nd	Nd	Nd	Nd	-1.1602	0.0250714
g30106	-1.72141	0.0557216	-1.04612	0.408297	1.20608	0.654996	Inf	Inf	Nd	Nd	Nd	Nd	Nd	Nd	Nd	Nd	Nd	Nd	1.27549	0.113779
g30588	2.0141	0.00881309	-0.309184	0.411397	0.648894	0.070794	-0.181108	0.456806	0.928354	0.325027	-0.8209	0.526559	-0.330393	0.251421	-0.230254	0.160086	-0.271738	0.182839	-0.570098	0.139631
g31101	-0.397438	0.382057	0.0395111	0.953088	0.218743	0.767445	-0.975777	0.145958	Nd	Nd	Nd	Nd	Nd	Nd	Nd	Nd	Nd	Nd	-0.541502	0.00224923
g38779	1.26527	0.344117	-0.785731	0.595521	-0.828895	0.192481	0.32701	0.125019	Nd	Nd	Nd	Nd	Nd	Nd	Nd	Nd	Nd	Nd	-1.41585	0.00150248
g41968	3.2491	0.0569053	0.362865	0.572404	-0.48735	0.128412	-0.245713	0.321854	-5.36763	0.0630266	2.76453	0.0725225	-0.955608	0.0176836	-4.37517	0.264265	-2.79974	0.0206939	-1.2406	0.000121535
g47144	-2.97245	0.0558377	Inf	Inf	Inf	Inf	Inf	Inf	Nd	Nd	Nd	Nd	Nd	Nd	Nd	Nd	Nd	Nd	Nd	Nd
g48094	0.0364212	0.938446	-0.639438	0.416816	-0.528502	0.0228679	-0.672621	0.0440851	Nd	Nd	Nd	Nd	-0.507011	0.0140779	-0.831587	0.0228057	1.53865	0.000699452	0.481923	0.00431928
g51968	-1.74487	0.0534805	-0.567066	0.67015	-0.552819	0.46287	-0.369007	0.602871	Nd	Nd	Nd	Nd	Nd	Nd	Nd	Nd	Nd	Nd	1.55718	0.0305773
g54878	-1.10653	0.00996671	0.233377	0.552354	-0.165088	0.794515	-0.750395	0.233464	Nd	Nd	Nd	Nd	Nd	Nd	Nd	Nd	Nd	Nd	0.888164	0.0771891
g7932	Inf	Inf	Inf	Inf	Inf	Inf	Inf	Inf	Nd	Nd	Nd	Nd	Nd	Nd	Nd	Nd	Nd	Nd	Nd	0.373901
g12377	0.425679	0.79424	-1.16699	0.669724	-0.00641123	0.995733	0.966587	0.562204	6.62539	1.39487e-06	-2.26799	1.25044e-05	Nd	Nd	Nd	Nd	Nd	Nd	1.86712	5.96434e-06
g12832	0.79346	0.682118	-1.26831	0.669157	0.318455	0.821759	0.839756	0.584536	6.15286	0.00232464	-4.1988	0.00263318	Nd	Nd	Nd	Nd	Nd	Nd	0.726327	0.000897072
g36349	0.95433	0.579979	-2.01553	0.525811	0.103066	0.964341	-1.54654	0.503056	Nd	Nd	Nd	Nd	Nd	Nd	Nd	Nd	Nd	Nd	0.485674	0.552499
g47478	Inf	Inf	Inf	Inf	Inf	Inf	Inf	Inf	Nd	Nd	Nd	Nd	Nd	Nd	Nd	Nd	Nd	Nd	Nd	0.373901
Nd, Not detected; Inf indicates the gene expression was not detected under at least one of the two sides that were used to be compared.
