# Supplementary material for: Genome-wide identification, phylogeny and expression analysis of AP2/ERF transcription factors family in sweet potato
Source: BMC Genomics. 2021 Oct 16;22:748. doi: 10.1186/s12864-021-08043-w (PMC8520649; doi:10.1186/s12864-021-08043-w)
Supplement: Supplementary file 1 — Additional file 1: Table S1. Complete list of IbAP2/ERF genes identified in the sweet potato genome. Table S2. One-to-one corresponding relationships of IbAP2/ERF genes between this study and previous report. Table S3. Analysis and distribution of conserved motifs in sweet potato IbAP2/ERF proteins. Table S4. One-to-one orthologous relationships between sweet potato and other species. Table S5. Expression profiles of IbAP2/ERF genes at different root developmental stages and under multiple types of abiotic stress. Table S6. Analysis and distribution of known motifs in sweet potato IbAP2ERF proteins. Table S7. Primer pairs used in this study. [file 12864_2021_8043_MOESM1_ESM.zip › Additional file 1 Table S6. Analysis and distribution of known motifs in sweet potato IbAP2ERF proteins.xlsx]

## Sheet: Sheet1
Table S6. Analysis and distribution of known motifs in sweet potato IbAP2/ERF proteins.
Gene_ID	EAR motif		B3 motif		EDLL motif
	Start	End	Start	End	Start	End
g196	197	202	Nd	Nd	Nd	Nd
g528	Nd	Nd	Nd	Nd	Nd	Nd
g529	Nd	Nd	Nd	Nd	Nd	Nd
g532	Nd	Nd	Nd	Nd	Nd	Nd
g670	Nd	Nd	Nd	Nd	Nd	Nd
g706	Nd	Nd	Nd	Nd	Nd	Nd
g1096	154	159	Nd	Nd	Nd	Nd
g1860	Nd	Nd	Nd	Nd	Nd	Nd
g2168	Nd	Nd	Nd	Nd	Nd	Nd
g3893	Nd	Nd	Nd	Nd	Nd	Nd
g5103	Nd	Nd	Nd	Nd	Nd	Nd
g5177	Nd	Nd	Nd	Nd	Nd	Nd
g5298	Nd	Nd	Nd	Nd	Nd	Nd
g5299	Nd	Nd	Nd	Nd	Nd	Nd
g5300	Nd	Nd	Nd	Nd	Nd	Nd
g5338	258	263	Nd	Nd	Nd	Nd
g5499	Nd	Nd	Nd	Nd	Nd	Nd
g5770	Nd	Nd	Nd	Nd	Nd	Nd
g5772	Nd	Nd	Nd	Nd	Nd	Nd
g6122	Nd	Nd	Nd	Nd	Nd	Nd
g6437	Nd	Nd	Nd	Nd	Nd	Nd
g8003	Nd	Nd	Nd	Nd	Nd	Nd
g8319	Nd	Nd	Nd	Nd	Nd	Nd
g8322	Nd	Nd	Nd	Nd	Nd	Nd
g8347	Nd	Nd	Nd	Nd	Nd	Nd
g8348	Nd	Nd	Nd	Nd	Nd	Nd
g8349	Nd	Nd	Nd	Nd	Nd	Nd
g8385	Nd	Nd	Nd	Nd	Nd	Nd
g8386	Nd	Nd	Nd	Nd	Nd	Nd
g9129	Nd	Nd	Nd	Nd	Nd	Nd
g9388	Nd	Nd	Nd	Nd	Nd	Nd
g9465	160	165	Nd	Nd	Nd	Nd
g9633	Nd	Nd	Nd	Nd	Nd	Nd
g9883	Nd	Nd	Nd	Nd	Nd	Nd
g10456	Nd	Nd	Nd	Nd	Nd	Nd
g11675	Nd	Nd	Nd	Nd	Nd	Nd
g11762	Nd	Nd	Nd	Nd	Nd	Nd
g11765	Nd	Nd	Nd	Nd	Nd	Nd
g12458	Nd	Nd	Nd	Nd	Nd	Nd
g12459	Nd	Nd	Nd	Nd	Nd	Nd
g12462	Nd	Nd	Nd	Nd	Nd	Nd
g12464	Nd	Nd	Nd	Nd	Nd	Nd
g12465	Nd	Nd	Nd	Nd	Nd	Nd
g12851	Nd	Nd	Nd	Nd	Nd	Nd
g13132	Nd	Nd	Nd	Nd	Nd	Nd
g13133	Nd	Nd	Nd	Nd	Nd	Nd
g13134	Nd	Nd	Nd	Nd	122	126
g13412	112	117	Nd	Nd	Nd	Nd
g13657	Nd	Nd	Nd	Nd	Nd	Nd
g13671	Nd	Nd	Nd	Nd	Nd	Nd
g13922	Nd	Nd	Nd	Nd	Nd	Nd
g14059	Nd	Nd	Nd	Nd	Nd	Nd
g14886	Nd	Nd	Nd	Nd	Nd	Nd
g15856	Nd	Nd	Nd	Nd	Nd	Nd
g16751	Nd	Nd	Nd	Nd	Nd	Nd
g16798	443	448	Nd	Nd	Nd	Nd
g19184	Nd	Nd	Nd	Nd	Nd	Nd
g19564	Nd	Nd	Nd	Nd	Nd	Nd
g19589	Nd	Nd	Nd	Nd	Nd	Nd
g19784	Nd	Nd	Nd	Nd	Nd	Nd
g20397	Nd	Nd	Nd	Nd	Nd	Nd
g20409	Nd	Nd	Nd	Nd	Nd	Nd
g20475	Nd	Nd	Nd	Nd	Nd	Nd
g20476	Nd	Nd	Nd	Nd	Nd	Nd
g20630	Nd	Nd	Nd	Nd	Nd	Nd
g21318	Nd	Nd	Nd	Nd	Nd	Nd
g21343	73	78	Nd	Nd	Nd	Nd
g21673	Nd	Nd	Nd	Nd	Nd	Nd
g24518	Nd	Nd	Nd	Nd	Nd	Nd
g25021	Nd	Nd	Nd	Nd	Nd	Nd
g25145	Nd	Nd	Nd	Nd	Nd	Nd
g25276	Nd	Nd	Nd	Nd	Nd	Nd
g25314	Nd	Nd	Nd	Nd	Nd	Nd
g25316	Nd	Nd	Nd	Nd	Nd	Nd
g25396	Nd	Nd	Nd	Nd	Nd	Nd
g25397	Nd	Nd	Nd	Nd	Nd	Nd
g25723	Nd	Nd	Nd	Nd	Nd	Nd
g25967	Nd	Nd	Nd	Nd	Nd	Nd
g26921	Nd	Nd	Nd	Nd	Nd	Nd
g28064	Nd	Nd	Nd	Nd	Nd	Nd
g28078	Nd	Nd	Nd	Nd	Nd	Nd
g28855	23	28	Nd	Nd	Nd	Nd
g28907	147	152	Nd	Nd	Nd	Nd
g29674	Nd	Nd	Nd	Nd	Nd	Nd
g29675	71	76	Nd	Nd	Nd	Nd
g29676	Nd	Nd	Nd	Nd	Nd	Nd
g29679	Nd	Nd	Nd	Nd	Nd	Nd
g29680	Nd	Nd	Nd	Nd	Nd	Nd
g29739	Nd	Nd	Nd	Nd	Nd	Nd
g29740	71	76	Nd	Nd	Nd	Nd
g29741	Nd	Nd	Nd	Nd	Nd	Nd
g30387	Nd	Nd	Nd	Nd	Nd	Nd
g30429	Nd	Nd	Nd	Nd	Nd	Nd
g30438	Nd	Nd	Nd	Nd	Nd	Nd
g30439	Nd	Nd	Nd	Nd	Nd	Nd
g30440	Nd	Nd	Nd	Nd	Nd	Nd
g30442	Nd	Nd	Nd	Nd	Nd	Nd
g30808	194	199	Nd	Nd	Nd	Nd
g30845	Nd	Nd	Nd	Nd	Nd	Nd
g30971	189	194	Nd	Nd	Nd	Nd
g31279	Nd	Nd	Nd	Nd	Nd	Nd
g31385	Nd	Nd	Nd	Nd	Nd	Nd
g32382	Nd	Nd	Nd	Nd	Nd	Nd
g34543	217	222	Nd	Nd	Nd	Nd
g34572	Nd	Nd	Nd	Nd	Nd	Nd
g34948	Nd	Nd	Nd	Nd	Nd	Nd
g35092	Nd	Nd	Nd	Nd	Nd	Nd
g35139	Nd	Nd	Nd	Nd	Nd	Nd
g35249	Nd	Nd	Nd	Nd	Nd	Nd
g35344	Nd	Nd	Nd	Nd	Nd	Nd
g38192	Nd	Nd	Nd	Nd	Nd	Nd
g38193	Nd	Nd	Nd	Nd	Nd	Nd
g38281	Nd	Nd	Nd	Nd	Nd	Nd
g38290	Nd	Nd	Nd	Nd	Nd	Nd
g38291	Nd	Nd	Nd	Nd	Nd	Nd
g38698	142	147	Nd	Nd	Nd	Nd
g38699	146	151	Nd	Nd	Nd	Nd
g39330	Nd	Nd	Nd	Nd	Nd	Nd
g39445	144	149	Nd	Nd	Nd	Nd
g39452	Nd	Nd	Nd	Nd	Nd	Nd
g40768	Nd	Nd	Nd	Nd	Nd	Nd
g41901	138	143	Nd	Nd	Nd	Nd
g42128	Nd	Nd	Nd	Nd	Nd	Nd
g42171	Nd	Nd	Nd	Nd	Nd	Nd
g43231	Nd	Nd	Nd	Nd	Nd	Nd
g43232	Nd	Nd	Nd	Nd	Nd	Nd
g43233	Nd	Nd	Nd	Nd	Nd	Nd
g43234	Nd	Nd	Nd	Nd	Nd	Nd
g43542	Nd	Nd	Nd	Nd	Nd	Nd
g43676	Nd	Nd	Nd	Nd	Nd	Nd
g43908	Nd	Nd	Nd	Nd	Nd	Nd
g44404	Nd	Nd	Nd	Nd	Nd	Nd
g44602	475	500	Nd	Nd	Nd	Nd
g45154	Nd	Nd	Nd	Nd	Nd	Nd
g45702	Nd	Nd	Nd	Nd	Nd	Nd
g46237	Nd	Nd	Nd	Nd	Nd	Nd
g46272	237	242	Nd	Nd	Nd	Nd
g49525	Nd	Nd	Nd	Nd	144	148
g50460	Nd	Nd	Nd	Nd	Nd	Nd
g50554	Nd	Nd	Nd	Nd	Nd	Nd
g50556	Nd	Nd	Nd	Nd	Nd	Nd
g50618	Nd	Nd	Nd	Nd	Nd	Nd
g51330	Nd	Nd	Nd	Nd	Nd	Nd
g51568	203	208	Nd	Nd	Nd	Nd
g52248	Nd	Nd	Nd	Nd	Nd	Nd
g54022	138	143	Nd	Nd	Nd	Nd
g54026	149	154	Nd	Nd	Nd	Nd
g54236	Nd	Nd	Nd	Nd	Nd	Nd
g54428	Nd	Nd	Nd	Nd	Nd	Nd
g54463	222	227	Nd	Nd	Nd	Nd
g55038	Nd	Nd	Nd	Nd	Nd	Nd
g55039	Nd	Nd	Nd	Nd	Nd	Nd
g55154	Nd	Nd	Nd	Nd	Nd	Nd
g55186	Nd	Nd	Nd	Nd	Nd	Nd
g55283	Nd	Nd	Nd	Nd	Nd	Nd
g56186	Nd	Nd	Nd	Nd	Nd	Nd
g58346	Nd	Nd	Nd	Nd	Nd	Nd
g59127	Nd	Nd	Nd	Nd	Nd	Nd
g59147	245	230	Nd	Nd	86	90
g59148	154	159	Nd	Nd	Nd	Nd
g59682	Nd	Nd	Nd	Nd	Nd	Nd
g60059	Nd	Nd	Nd	Nd	Nd	Nd
g60072	Nd	Nd	Nd	Nd	Nd	Nd
g60090	Nd	Nd	Nd	Nd	Nd	Nd
g60392	128	133	Nd	Nd	Nd	Nd
g60791	Nd	Nd	Nd	Nd	Nd	Nd
g60806	2	7	Nd	Nd	Nd	Nd
g60882	Nd	Nd	Nd	Nd	Nd	Nd
g60949	Nd	Nd	Nd	Nd	Nd	Nd
g61046	Nd	Nd	Nd	Nd	Nd	Nd
g61517	Nd	Nd	Nd	Nd	Nd	Nd
g61969	Nd	Nd	Nd	Nd	Nd	Nd
g1018	Nd	Nd	Nd	Nd	Nd	Nd
g10099	297	303	Nd	Nd	Nd	Nd
g11481	Nd	Nd	Nd	Nd	Nd	Nd
g14188	Nd	Nd	Nd	Nd	Nd	Nd
g14686	328	333	Nd	Nd	Nd	Nd
g15935	Nd	Nd	Nd	Nd	Nd	Nd
g17166	Nd	Nd	Nd	Nd	Nd	Nd
g17206	3	8	Nd	Nd	Nd	Nd
g17802	Nd	Nd	Nd	Nd	Nd	Nd
g24181	Nd	Nd	Nd	Nd	Nd	Nd
g28895	3	8	Nd	Nd	Nd	Nd
g29817	386	391	Nd	Nd	Nd	Nd
g30106	338	343	Nd	Nd	Nd	Nd
g30588	309	314	Nd	Nd	Nd	Nd
g31101	323	328	Nd	Nd	Nd	Nd
g38779	Nd	Nd	Nd	Nd	Nd	Nd
g41968	Nd	Nd	Nd	Nd	Nd	Nd
g47144	Nd	Nd	Nd	Nd	Nd	Nd
g48094	328	333	Nd	Nd	Nd	Nd
g51968	257	262	Nd	Nd	Nd	Nd
g54878	1249	1254	Nd	Nd	Nd	Nd
g7932	Nd	Nd	Nd	Nd	Nd	Nd
g12377	Nd	Nd	316	321	Nd	Nd
g12832	Nd	Nd	308	313	Nd	Nd
g36349	320	325	289	294	Nd	Nd
g47478	262	267	231	236	Nd	Nd
Nd, Not detected
