# Supplementary material for: Genome-wide identification, phylogeny and expression analysis of AP2/ERF transcription factors family in sweet potato
Source: BMC Genomics. 2021 Oct 16;22:748. doi: 10.1186/s12864-021-08043-w (PMC8520649; doi:10.1186/s12864-021-08043-w)
Supplement: Supplementary file 1 — Additional file 1: Table S1. Complete list of IbAP2/ERF genes identified in the sweet potato genome. Table S2. One-to-one corresponding relationships of IbAP2/ERF genes between this study and previous report. Table S3. Analysis and distribution of conserved motifs in sweet potato IbAP2/ERF proteins. Table S4. One-to-one orthologous relationships between sweet potato and other species. Table S5. Expression profiles of IbAP2/ERF genes at different root developmental stages and under multiple types of abiotic stress. Table S6. Analysis and distribution of known motifs in sweet potato IbAP2ERF proteins. Table S7. Primer pairs used in this study. [file 12864_2021_8043_MOESM1_ESM.zip › Additional file 1 Table S7. Primer pairs used in this study.xlsx]

## Sheet: Sheet1
Table S7. Primer pairs used in this study.
Gene	Forward primer(5’→3’)	Reverse primer(5’→3’)
Ibβ-Actin	GTATTGTGCTCGATTCTGGTGA	AGCGACATAAGCAAGTTTCTCC
g670	CAAAGACACTGGGGGAAATG	GCCGTATCAAACGTTCCAAG
g1018	GGCGATGATTTCAGAAGCTC	CCAACGAAGAAGCATTGGAC
g8319	TCAACGACTCCGAGGAAATG	TGTCCGAGGAATTTGTCTCC
g13657	CGGTGCAAGAACAAGGAAAC	TCAGCTGTGTCGAATGTTCC
g17206	GACGAAGGAGGAATTTGTGC	CCACATTTGTGCAAGGTCAC
g29674	AAGGCGACGAACAAACTGAC	TCTCATCGTCACCGTTCATC
g28855	AAAACAGAACCAGGCTGTGG	GAATTCAGCCTCGCATTCTC
g28895	GTCACATTTTACCGGCGAAC	TTTATGTCGGCTTCCACTCC
g30588	TAAATGGGAGGGAAGCTGTG	GTAGGAGCAATGCCCAAATG
g41968	CCAGGAATATGTTGCCCATC	CATGTTGATGGTGCCTTGTC
g41901	CAGGAGAAGCCGTACAGAGG	AGTAGGAGCCGAGCCAAATC
g43908	AGGCATTGTTCTTGGGTGTC	CACATTAGCCTTGCTGCTTC
g54428	TCGAAGGGAGAAGATGATGC	TCTCCACGTTTTCCTGAACC
g59127	TTCACTATCGACTGCGTTGG	GCTACCCTTGAACGAAAACG
g60392	ATGAGGAAGTGGGGGAAATG	ATAAGAGCCGAGCCAAATCC
